# Supplementary material for: A dimer of bis­(N-heterocyclic carbene)rhodium(I) centres spanned by a dibenzo-18-crown-6 bridge from synchrotron radiation
Source: Acta Crystallogr Sect E Struct Rep Online. 2012 Dec 12;69(Pt 1):m47–8. doi: 10.1107/S160053681204901X (PMC3588264; doi:10.1107/S160053681204901X)
Supplement: Supplementary file 1 [file e-69-00m47-sup1.cif]

##############################################################################
#                                                                            #
# This CIF contains the data in a paper accepted for publication in          #
# Acta Crystallographica Section E. It conforms to the requirements of       #
# Notes for Authors for Acta Crystallographica Section E, and has been       #
# peer reviewed under the auspices of the IUCr Commission on Journals.       #
#                                                                            #
# Full details of the Crystallographic Information File format               #
# are given in the paper "The Crystallographic Information File (CIF):       #
# a New Standard Archive File for Crystallography" by S. R. Hall, F. H.      #
# Allen and I. D. Brown [Acta Cryst. (1991), A47, 655-685].                  #
#                                                                            #
# The current version of the core CIF dictionary is obtainable from          #
# ftp://ftp.iucr.org/pub/cif_core.dic.                                       #
#                                                                            #
# Software is freely available for graphical display of the structure(s)     #
# in this CIF. For information consult the CIF software page                 #
# http://www.iucr.org/resources/cif/software.                                #
#                                                                            #
# This file may be used for bona fide research purposes within the           #
# scientific community so long as proper attribution is given to the journal # 
# article from which it was obtained.                                        #
#                                                                            #
##############################################################################
data_I
_audit_creation_method     SHELXL-97
_chemical_name_systematic
;
(\m-3,3',3'',3'''-{[2,5,8,15,18,21-
Hexaoxatricyclo[20.4.0.0^9,14^]hexacosa-1(22),9,11,13,23,25-hexaene-
11,12,24,25-tetrayl]tetrakis(methylene)}tetrakis(1-methyl-1<i>H</i>-imidazol-
2-yl))bis[(\h^4^-cycloocta-1,4-diene)rhodium(I)] bis(hexafluoridophosphate)
acetonitrile sesquisolvate dihydrate
;
_chemical_name_common
;
[(L){Rh(COD)}~2~][PF~6~]~2~ (L = bis{4,5-bis(1-methylene-3-
methylimidazolidene)}benzo-18-crown-6; COD = 1,5-cyclooctadiene)
;
_chemical_formula_moiety
                        'C56 H66 N8 O6 Rh2 2+, 2(F6 P -), 1.5(C2 H3 N), 2(H2 O)'
_chemical_formula_sum     'C59 H74.5 F12 N9.5 O8 P2 Rh2'
_chemical_formula_iupac
                    '[Rh2 (C8 H12)2 (C40 H42 N8 O6)] (P F6)2, 1.5C2 H3 N, 2H2 O'
_chemical_formula_weight     1540.55
_chemical_melting_point     ?
_symmetry_cell_setting     triclinic
_symmetry_space_group_name_H-M     'P -1'
_symmetry_space_group_name_Hall     '-P 1'
loop_
    _symmetry_equiv_pos_as_xyz
    'x, y, z'
    '-x, -y, -z'
_cell_length_a     10.510(2)
_cell_length_b     15.630(3)
_cell_length_c     23.280(5)
_cell_angle_alpha     104.69(3)
_cell_angle_beta     90.20(3)
_cell_angle_gamma     109.58(3)
_cell_volume     3468.9(12)
_cell_formula_units_Z     2
_cell_measurement_reflns_used     9980
_cell_measurement_theta_min     2.5
_cell_measurement_theta_max     22.5
_cell_measurement_temperature     100(2)
_exptl_crystal_description     'plates'
_exptl_crystal_colour     yellow
_exptl_crystal_size_max     0.03
_exptl_crystal_size_mid     0.02
_exptl_crystal_size_min     0.01
_exptl_crystal_density_diffrn     1.475
_exptl_crystal_density_meas     ?
_exptl_crystal_density_method     'not measured'
_exptl_crystal_F_000     1574
_exptl_absorpt_coefficient_mu     0.611
_exptl_absorpt_correction_type     none
_exptl_absorpt_process_details     ?
_exptl_absorpt_correction_T_min     ?
_exptl_absorpt_correction_T_max     ?
_exptl_special_details     ?
_diffrn_ambient_temperature     100(2)
_diffrn_radiation_type     Synchrotron
_diffrn_radiation_wavelength     0.71073
_diffrn_radiation_monochromator     Si<111>
_diffrn_measurement_device_type     '3-BM1 Australian Synchrotron'
_diffrn_measurement_method     'Phi Scan'
_diffrn_detector_area_resol_mean     ?
_diffrn_reflns_number     43942
_diffrn_reflns_av_R_equivalents     0.0384
_diffrn_reflns_av_sigmaI/netI     0.0305
_diffrn_reflns_theta_min     1.82
_diffrn_reflns_theta_max     25.00
_diffrn_reflns_theta_full     25.00
_diffrn_measured_fraction_theta_max     0.938
_diffrn_measured_fraction_theta_full     0.938
_diffrn_reflns_limit_h_min     -12
_diffrn_reflns_limit_h_max     12
_diffrn_reflns_limit_k_min     -18
_diffrn_reflns_limit_k_max     18
_diffrn_reflns_limit_l_min     -27
_diffrn_reflns_limit_l_max     27
_diffrn_standards_number     0
_diffrn_standards_interval_count     0
_diffrn_standards_interval_time     0
_diffrn_standards_decay_%     0
_refine_special_details
;
Refinement of <i>F</i>^2^ against ALL reflections. The weighted <i>R</i>-factor
<i>wR</i> and goodness of fit <i>S</i> are based on <i>F</i>^2^, conventional
<i>R</i>-factors <i>R</i> are based on <i>F</i>, with <i>F</i> set to zero for
negative <i>F</i>^2^. The threshold expression of <i>F</i>^2^ >
\s(<i>F</i>^2^) is used only for calculating <i>R</i>-factors(gt) <i>etc</i>.
and is not relevant to the choice of reflections for refinement.
<i>R</i>-factors based on <i>F</i>^2^ are statistically about twice as large
as those based on <i>F</i>, and <i>R</i>- factors based on ALL data will be
even larger.
The crystal lattice contained one ordered and one orientationally disordered
PF~6~^-^ anions and one ordered and one orientationally disordered
acetonitrile (solvent) molecules. In addition, there is one lattice water with
full occupancy and there are three water molecules with partial occupancies.
All the disorders were modelled keeping the geometries of each entity in
question restrained using <i>DFIX</i> / SADI commands and the atomic
displacement parameters were restrained using DELU / SIMU commands. The H
atoms to the water molecules were fixed so as achieve the best possible
O---H...O interactions between them. The low occupancy entities were kept
isotropic throughout the refinement.
A total of four water molecules have been located in difference Fourier maps,
which are at favorable hydrogen bonding distances from each other and other
possible H-bonding groups. However, difference Fourier maps did not reveal the
H-atoms attached to these waters, most probably because of the possible
orientational disorder and/or low occupancies of some of the water molecules.
One of the possible constellations for water H-atoms is modeled in the present
structure using OLEX-2 v1.2 software (Dolomanov <i>et al.</i>, 2009).
;
_reflns_number_total     11473
_reflns_number_gt     9939
_reflns_threshold_expression     I>2\s(I)
_refine_ls_structure_factor_coef     Fsqd
_refine_ls_matrix_type     full
_refine_ls_R_factor_all     0.0582
_refine_ls_R_factor_gt     0.0509
_refine_ls_wR_factor_gt     0.1588
_refine_ls_wR_factor_ref     0.1642
_refine_ls_goodness_of_fit_ref     1.333
_refine_ls_restrained_S_all     1.334
_refine_ls_number_reflns     11473
_refine_ls_number_parameters     964
_refine_ls_number_restraints     270
_refine_ls_hydrogen_treatment     mixed
_refine_ls_weighting_scheme     calc
_refine_ls_weighting_details
         'calc w=1/[\s^2^(Fo^2^)+(0.1000P)^2^+0.5989P] where P=(Fo^2^+2Fc^2^)/3'
_atom_sites_solution_hydrogens     geom
_atom_sites_solution_primary     direct
_atom_sites_solution_secondary     difmap
_refine_ls_shift/su_max     0.001
_refine_ls_shift/su_mean     0.000
_refine_diff_density_max     1.153
_refine_diff_density_min     -1.402
_refine_ls_extinction_method     none
_refine_ls_extinction_coef     ?
loop_
    _atom_type_symbol
    _atom_type_description
    _atom_type_scat_dispersion_real
    _atom_type_scat_dispersion_imag
    _atom_type_scat_source
    C C 0.0033 0.0016 'International Tables Vol C Tables 4.2.6.8 and 6.1.1.4'
    H H 0.0000 0.0000 'International Tables Vol C Tables 4.2.6.8 and 6.1.1.4'
    N N 0.0061 0.0033 'International Tables Vol C Tables 4.2.6.8 and 6.1.1.4'
    O O 0.0106 0.0060 'International Tables Vol C Tables 4.2.6.8 and 6.1.1.4'
    Rh Rh -1.1178 0.9187 'International Tables Vol C Tables 4.2.6.8 and 6.1.1.4'
    P P 0.1023 0.0942 'International Tables Vol C Tables 4.2.6.8 and 6.1.1.4'
    F F 0.0171 0.0103 'International Tables Vol C Tables 4.2.6.8 and 6.1.1.4'
_computing_data_collection     '<i>BLU-ICE</i> (McPhillips <i>et al.</i>, 2002)'
_computing_cell_refinement     '<i>XDS</i> (Kabsch, 1993)'
_computing_data_reduction     '<i>XDS</i> (Kabsch, 1993)'
_computing_structure_solution
;
SHELXS97 (Sheldrick, 2008) and <i>OLEX2</i> (Dolomanov <i>et al.</i>,
2009)
;
_computing_structure_refinement     'SHELXL97 (Sheldrick, 2008)'
_computing_molecular_graphics
;
ORTEP-3 for Windows (Farrugia, 2012)
;
_computing_publication_material     'publCIF (Westrip, 2010)'
loop_
    _atom_site_type_symbol
    _atom_site_label
    _atom_site_fract_x
    _atom_site_fract_y
    _atom_site_fract_z
    _atom_site_U_iso_or_equiv
    _atom_site_adp_type
    _atom_site_calc_flag
    _atom_site_refinement_flags
    _atom_site_occupancy
    _atom_site_symmetry_multiplicity
    _atom_site_disorder_assembly
    _atom_site_disorder_group
    Rh Rh1 0.60101(3) 1.202962(19) -0.134418(12) 0.02157(12) Uani d . 1 1 . .
    C C1C 0.6876(5) 1.1042(3) -0.1908(2) 0.0417(11) Uani d . 1 1 . .
    H H1C 0.7331 1.1033 -0.1568 0.050 Uiso calc R 1 1 . .
    C C2C 0.7299(5) 1.1861(3) -0.20809(17) 0.0353(10) Uani d . 1 1 . .
    H H2C 0.8030 1.2361 -0.1854 0.042 Uiso calc R 1 1 . .
    C C3C 0.6669(7) 1.2010(6) -0.2608(3) 0.074(2) Uani d . 1 1 . .
    H H3C 0.7160 1.2101 -0.2933 0.089 Uiso calc R 1 1 . .
    C C4C 0.5322(6) 1.2011(6) -0.2610(3) 0.074(2) Uani d . 1 1 . .
    H H4C 0.4918 1.2102 -0.2935 0.089 Uiso calc R 1 1 . .
    C C5C 0.4553(4) 1.1865(3) -0.20789(17) 0.0332(9) Uani d . 1 1 . .
    H H5C 0.4334 1.2367 -0.1848 0.040 Uiso calc R 1 1 . .
    C C6C 0.4158(5) 1.1050(3) -0.1915(2) 0.0417(11) Uani d . 1 1 . .
    H H6C 0.3685 1.1038 -0.1578 0.050 Uiso calc R 1 1 . .
    C C7C 0.4411(7) 1.0166(4) -0.2224(4) 0.085(2) Uani d . 1 1 . .
    H H7C 0.3691 0.9625 -0.2416 0.102 Uiso calc R 1 1 . .
    C C8C 0.5743(7) 1.0162(4) -0.2224(4) 0.087(2) Uani d . 1 1 . .
    H H8C 0.5918 0.9620 -0.2417 0.104 Uiso calc R 1 1 . .
    N N1B 0.7968(3) 1.2112(2) -0.03429(14) 0.0281(7) Uani d . 1 1 . .
    N N2B 0.8752(3) 1.3339(2) -0.06641(14) 0.0286(7) Uani d . 1 1 . .
    N N3B 0.4146(3) 1.2115(2) -0.03475(14) 0.0283(7) Uani d . 1 1 . .
    N N4B 0.4581(3) 1.3342(2) -0.06650(14) 0.0281(7) Uani d . 1 1 . .
    C C1B 0.7069(4) 1.1216(3) -0.02549(18) 0.0312(9) Uani d . 1 1 . .
    H H1B1 0.7598 1.0822 -0.0227 0.037 Uiso calc R 1 1 . .
    H H1B2 0.6399 1.0887 -0.0597 0.037 Uiso calc R 1 1 . .
    C C2B 0.9229(4) 1.2639(3) -0.00328(18) 0.0341(10) Uani d . 1 1 . .
    H H2B 0.9651 1.2489 0.0260 0.041 Uiso calc R 1 1 . .
    C C3B 0.9726(4) 1.3406(3) -0.02344(18) 0.0344(10) Uani d . 1 1 . .
    H H3B 1.0561 1.3888 -0.0111 0.041 Uiso calc R 1 1 . .
    C C4B 0.7667(4) 1.2541(3) -0.07322(16) 0.0245(8) Uani d . 1 1 . .
    C C5B 0.8905(5) 1.4033(3) -0.0994(2) 0.0378(10) Uani d . 1 1 . .
    H H5B1 0.8084 1.3867 -0.1245 0.057 Uiso calc R 1 1 . .
    H H5B2 0.9645 1.4049 -0.1236 0.057 Uiso calc R 1 1 . .
    H H5B3 0.9086 1.4643 -0.0720 0.057 Uiso calc R 1 1 . .
    C C6B 0.4144(4) 1.1213(3) -0.02577(18) 0.0305(9) Uani d . 1 1 . .
    H H6B1 0.4484 1.0883 -0.0598 0.037 Uiso calc R 1 1 . .
    H H6B2 0.3221 1.0821 -0.0232 0.037 Uiso calc R 1 1 . .
    C C7B 0.3685(4) 1.3410(3) -0.02353(18) 0.0349(10) Uani d . 1 1 . .
    H H7B 0.3338 1.3894 -0.0110 0.042 Uiso calc R 1 1 . .
    C C8B 0.3415(4) 1.2638(3) -0.00349(18) 0.0335(9) Uani d . 1 1 . .
    H H8B 0.2847 1.2487 0.0257 0.040 Uiso calc R 1 1 . .
    C C9B 0.4873(4) 1.2543(3) -0.07371(16) 0.0237(8) Uani d . 1 1 . .
    C C10B 0.5125(5) 1.4037(3) -0.0996(2) 0.0380(10) Uani d . 1 1 . .
    H H10A 0.5735 1.3849 -0.1263 0.057 Uiso calc R 1 1 . .
    H H10B 0.5605 1.4640 -0.0722 0.057 Uiso calc R 1 1 . .
    H H10C 0.4395 1.4083 -0.1221 0.057 Uiso calc R 1 1 . .
    Rh Rh2 0.30618(4) 0.61278(2) 0.415306(15) 0.03863(14) Uani d . 1 1 . .
    C C1E 0.3928(6) 0.5140(4) 0.4374(3) 0.0533(13) Uani d . 1 1 . .
    H H1E 0.4393 0.5146 0.4035 0.064 Uiso calc R 1 1 . .
    C C2E 0.4338(6) 0.5957(4) 0.4838(2) 0.0486(12) Uani d . 1 1 . .
    H H2E 0.5062 0.6463 0.4786 0.058 Uiso calc R 1 1 . .
    C C3E 0.3717(8) 0.6099(7) 0.5419(3) 0.089(2) Uani d . 1 1 . .
    H H3E1 0.3745 0.5607 0.5596 0.107 Uiso calc R 1 1 . .
    H H3E2 0.4297 0.6694 0.5682 0.107 Uiso calc R 1 1 . .
    C C4E 0.2381(7) 0.6104(7) 0.5416(3) 0.089(2) Uani d . 1 1 . .
    H H4E1 0.2407 0.6701 0.5679 0.107 Uiso calc R 1 1 . .
    H H4E2 0.1856 0.5614 0.5594 0.107 Uiso calc R 1 1 . .
    C C5E 0.1602(6) 0.5968(4) 0.4835(2) 0.0487(12) Uani d . 1 1 . .
    H H5E 0.1369 0.6470 0.4784 0.058 Uiso calc R 1 1 . .
    C C6E 0.1207(5) 0.5140(4) 0.4370(3) 0.0515(13) Uani d . 1 1 . .
    H H6E 0.0759 0.5141 0.4025 0.062 Uiso calc R 1 1 . .
    C C7E 0.1443(7) 0.4247(4) 0.4377(4) 0.094(3) Uani d . 1 1 . .
    H H7E 0.0721 0.3709 0.4387 0.113 Uiso calc R 1 1 . .
    C C8E 0.2791(7) 0.4240(4) 0.4370(5) 0.096(3) Uani d . 1 1 . .
    H H8E 0.2968 0.3693 0.4364 0.115 Uiso calc R 1 1 . .
    N N1D 0.5737(4) 0.7555(3) 0.40038(16) 0.0404(9) Uani d . 1 1 . .
    N N2D 0.5296(4) 0.6290(3) 0.32954(17) 0.0429(9) Uani d . 1 1 . .
    N N3D 0.1805(4) 0.7558(3) 0.39959(17) 0.0397(9) Uani d . 1 1 . .
    N N4D 0.0999(4) 0.6295(3) 0.32853(17) 0.0413(9) Uani d . 1 1 . .
    C C1D 0.5603(6) 0.8278(3) 0.45105(19) 0.0454(12) Uani d . 1 1 . .
    H H1D1 0.6468 0.8593 0.4752 0.054 Uiso calc R 1 1 . .
    H H1D2 0.4946 0.7979 0.4755 0.054 Uiso calc R 1 1 . .
    C C2D 0.6872(5) 0.7661(4) 0.3674(2) 0.0459(12) Uani d . 1 1 . .
    H H2D 0.7668 0.8183 0.3752 0.055 Uiso calc R 1 1 . .
    C C3D 0.6599(5) 0.6878(4) 0.3231(2) 0.0488(13) Uani d . 1 1 . .
    H H3D 0.7157 0.6747 0.2938 0.059 Uiso calc R 1 1 . .
    C C4D 0.4766(4) 0.6702(3) 0.37734(18) 0.0355(10) Uani d . 1 1 . .
    C C5D 0.4610(5) 0.5341(4) 0.2892(2) 0.0503(13) Uani d . 1 1 . .
    H H5D1 0.5012 0.4912 0.2976 0.075 Uiso calc R 1 1 . .
    H H5D2 0.4707 0.5363 0.2486 0.075 Uiso calc R 1 1 . .
    H H5D3 0.3664 0.5130 0.2953 0.075 Uiso calc R 1 1 . .
    C C6D 0.2675(5) 0.8278(3) 0.45104(19) 0.0432(11) Uani d . 1 1 . .
    H H6D1 0.3034 0.7972 0.4751 0.052 Uiso calc R 1 1 . .
    H H6D2 0.2131 0.8593 0.4754 0.052 Uiso calc R 1 1 . .
    C C7D 0.0796(5) 0.7668(4) 0.3668(2) 0.0446(11) Uani d . 1 1 . .
    H H7D 0.0528 0.8193 0.3744 0.053 Uiso calc R 1 1 . .
    C C8D 0.0278(5) 0.6878(4) 0.3221(2) 0.0478(12) Uani d . 1 1 . .
    H H8D -0.0418 0.6745 0.2929 0.057 Uiso calc R 1 1 . .
    C C9D 0.1938(5) 0.6706(3) 0.37649(19) 0.0363(10) Uani d . 1 1 . .
    C C10D 0.0738(5) 0.5352(4) 0.2884(2) 0.0492(13) Uani d . 1 1 . .
    H H10D 0.1485 0.5148 0.2939 0.074 Uiso calc R 1 1 . .
    H H10E 0.0638 0.5372 0.2478 0.074 Uiso calc R 1 1 . .
    H H10F -0.0079 0.4918 0.2973 0.074 Uiso calc R 1 1 . .
    O O1 0.6786(3) 1.1124(2) 0.37871(12) 0.0340(7) Uani d . 1 1 . .
    O O2 0.8558(3) 1.1616(2) 0.28704(13) 0.0363(7) Uani d . 1 1 . .
    O O3 0.7223(3) 1.1987(2) 0.19369(12) 0.0344(7) Uani d . 1 1 . .
    O O4 0.4766(3) 1.1983(2) 0.19345(12) 0.0335(6) Uani d . 1 1 . .
    O O5 0.3066(3) 1.1615(2) 0.28660(12) 0.0369(7) Uani d . 1 1 . .
    O O6 0.4340(3) 1.1127(2) 0.37851(12) 0.0339(7) Uani d . 1 1 . .
    C C1A 0.5216(4) 1.1773(3) 0.13866(19) 0.0317(9) Uani d . 1 1 . .
    C C2A 0.6552(4) 1.1773(3) 0.13903(18) 0.0304(9) Uani d . 1 1 . .
    C C3A 0.8586(4) 1.2031(4) 0.1962(2) 0.0435(11) Uani d . 1 1 . .
    H H3A1 0.9113 1.2468 0.1748 0.052 Uiso calc R 1 1 . .
    H H3A2 0.8636 1.1414 0.1779 0.052 Uiso calc R 1 1 . .
    C C4A 0.9142(4) 1.2359(4) 0.2608(2) 0.0452(12) Uani d . 1 1 . .
    H H4A1 1.0121 1.2532 0.2640 0.054 Uiso calc R 1 1 . .
    H H4A2 0.8920 1.2907 0.2812 0.054 Uiso calc R 1 1 . .
    C C5A 0.8937(4) 1.1889(3) 0.34887(19) 0.0396(10) Uani d . 1 1 . .
    H H5A1 0.8754 1.2461 0.3674 0.047 Uiso calc R 1 1 . .
    H H5A2 0.9901 1.2018 0.3561 0.047 Uiso calc R 1 1 . .
    C C6A 0.8145(4) 1.1110(3) 0.37545(19) 0.0375(10) Uani d . 1 1 . .
    H H6A1 0.8134 1.0506 0.3507 0.045 Uiso calc R 1 1 . .
    H H6A2 0.8559 1.1208 0.4150 0.045 Uiso calc R 1 1 . .
    C C7A 0.5869(5) 1.0409(3) 0.39693(16) 0.0320(9) Uani d . 1 1 . .
    C C8A 0.4550(4) 1.0409(3) 0.39693(16) 0.0313(9) Uani d . 1 1 . .
    C C9A 0.2965(5) 1.1112(3) 0.37474(19) 0.0382(10) Uani d . 1 1 . .
    H H9A1 0.2646 1.1207 0.4141 0.046 Uiso calc R 1 1 . .
    H H9A2 0.2373 1.0508 0.3497 0.046 Uiso calc R 1 1 . .
    C C10A 0.2957(5) 1.1893(3) 0.3483(2) 0.0404(11) Uani d . 1 1 . .
    H H10G 0.2121 1.2022 0.3551 0.049 Uiso calc R 1 1 . .
    H H10H 0.3711 1.2463 0.3670 0.049 Uiso calc R 1 1 . .
    C C11A 0.3212(5) 1.2358(4) 0.2599(2) 0.0455(12) Uani d . 1 1 . .
    H H11A 0.3980 1.2909 0.2801 0.055 Uiso calc R 1 1 . .
    H H11B 0.2403 1.2527 0.2628 0.055 Uiso calc R 1 1 . .
    C C12A 0.3435(5) 1.2024(4) 0.1950(2) 0.0438(11) Uani d . 1 1 . .
    H H12A 0.2769 1.1405 0.1767 0.053 Uiso calc R 1 1 . .
    H H12B 0.3345 1.2459 0.1734 0.053 Uiso calc R 1 1 . .
    C C13A 0.7080(4) 1.1548(3) 0.08491(18) 0.0311(9) Uani d . 1 1 . .
    H H13A 0.7948 1.1515 0.0850 0.037 Uiso calc R 1 1 . .
    C C14A 0.6355(4) 1.1370(3) 0.03055(18) 0.0299(9) Uani d . 1 1 . .
    C C15A 0.5010(4) 1.1365(3) 0.03027(18) 0.0296(9) Uani d . 1 1 . .
    C C16A 0.4464(4) 1.1551(3) 0.08463(18) 0.0306(9) Uani d . 1 1 . .
    H H16A 0.3567 1.1525 0.0846 0.037 Uiso calc R 1 1 . .
    C C17A 0.6171(5) 0.9720(3) 0.41512(17) 0.0372(10) Uani d . 1 1 . .
    H H17A 0.7059 0.9725 0.4156 0.045 Uiso calc R 1 1 . .
    C C18A 0.5160(5) 0.9009(3) 0.43301(17) 0.0376(10) Uani d . 1 1 . .
    C C19A 0.3853(5) 0.9012(3) 0.43272(17) 0.0379(10) Uani d . 1 1 . .
    C C20A 0.3553(5) 0.9719(3) 0.41488(16) 0.0346(10) Uani d . 1 1 . .
    H H20A 0.2671 0.9725 0.4151 0.042 Uiso calc R 1 1 . .
    P P1A 0.19646(11) 0.39244(7) 0.14549(5) 0.0278(2) Uani d . 1 1 . .
    F F1A 0.1875(3) 0.37509(17) 0.21079(11) 0.0372(6) Uani d . 1 1 . .
    F F2A 0.0449(2) 0.39352(18) 0.14514(11) 0.0392(6) Uani d . 1 1 . .
    F F3A 0.2524(3) 0.50461(16) 0.17484(10) 0.0368(6) Uani d . 1 1 . .
    F F4A 0.2050(3) 0.40926(17) 0.08006(10) 0.0365(6) Uani d . 1 1 . .
    F F5A 0.3491(2) 0.39321(18) 0.14568(11) 0.0402(6) Uani d . 1 1 . .
    F F6A 0.1401(3) 0.28038(16) 0.11634(11) 0.0390(6) Uani d . 1 1 . .
    P P1B 0.0000 1.0000 0.5000 0.0398(4) Uani d SDU 1 2 . .
    F F1B -0.0190(4) 0.9672(3) 0.42946(13) 0.0703(9) Uani d DU 1 1 . .
    F F22B 0.1506(9) 1.0019(16) 0.4994(9) 0.061(5) Uani d PDU 0.30 1 A 1
    F F32B -0.046(2) 0.8950(7) 0.5037(11) 0.062(5) Uani d PDU 0.30 1 A 1
    F F23B 0.1154(13) 0.9564(11) 0.4983(8) 0.080(4) Uani d PDU 0.35 1 A 2
    F F33B -0.1021(11) 0.9003(6) 0.5006(6) 0.059(3) Uani d PDU 0.35 1 A 2
    F F21B 0.1585(8) 1.0443(11) 0.5000(10) 0.079(5) Uani d PDU 0.35 1 A 3
    F F31B 0.0081(15) 0.9019(7) 0.5011(9) 0.067(4) Uani d PDU 0.35 1 A 3
    P P1C 1.0000 1.0000 0.0000 0.0819(9) Uani d SDU 1 2 . .
    F F11C 1.1315(7) 1.0416(6) 0.0452(4) 0.091(2) Uani d PDU 0.70 1 B 1
    F F21C 0.9550(12) 0.9040(4) 0.0199(4) 0.088(2) Uani d PDU 0.70 1 B 1
    F F31C 0.9107(4) 1.0365(3) 0.0469(3) 0.0743(16) Uani d PDU 0.70 1 B 1
    F F12C 1.1046(19) 1.0121(15) 0.0538(9) 0.100(4) Uani d PDU 0.30 1 B 2
    F F22C 0.934(3) 0.8909(7) -0.0044(12) 0.117(7) Uani d PDU 0.30 1 B 2
    F F32C 0.9967(16) 0.9995(10) 0.0678(4) 0.109(4) Uani d PDU 0.30 1 B 2
    C C1AN 0.9134(9) 0.8276(9) 0.1387(4) 0.055(3) Uani d PDU 0.50 1 . .
    H H1A1 0.9349 0.8854 0.1698 0.082 Uiso calc PR 0.50 1 . .
    H H1A2 0.8399 0.8219 0.1117 0.082 Uiso calc PR 0.50 1 . .
    H H1A3 0.9915 0.8279 0.1174 0.082 Uiso calc PR 0.50 1 . .
    C C2AN 0.8752(10) 0.7509(9) 0.1639(5) 0.054(3) Uani d PDU 0.50 1 . .
    N N1AN 0.8448(10) 0.6893(9) 0.1857(5) 0.077(3) Uani d PDU 0.50 1 . .
    C C1BN 0.703(2) 0.4071(14) 0.1200(8) 0.146(8) Uiso d PDU 0.75 1 C 1
    H H1B3 0.7262 0.4593 0.1552 0.218 Uiso calc PR 0.75 1 C 1
    H H1B4 0.7608 0.3709 0.1210 0.218 Uiso calc PR 0.75 1 C 1
    H H1B5 0.6102 0.3679 0.1187 0.218 Uiso calc PR 0.75 1 C 1
    C C2BN 0.7218(18) 0.4410(10) 0.0692(6) 0.112(4) Uiso d PDU 0.75 1 C 1
    N N1BN 0.7401(10) 0.4796(7) 0.0313(5) 0.105(3) Uiso d PDU 0.75 1 C 1
    C C1CN 0.697(3) 0.3958(11) 0.0953(6) 0.044(5) Uani d PDU 0.25 1 D 2
    H H1C1 0.7124 0.4431 0.0741 0.065 Uiso calc PR 0.25 1 D 2
    H H1C2 0.6053 0.3528 0.0855 0.065 Uiso calc PR 0.25 1 D 2
    H H1C3 0.7583 0.3619 0.0841 0.065 Uiso calc PR 0.25 1 D 2
    C C2CN 0.720(2) 0.4395(14) 0.1575(6) 0.039(4) Uani d PDU 0.25 1 D 2
    N N1CN 0.7334(18) 0.4674(16) 0.2089(6) 0.064(5) Uani d PDU 0.25 1 D 2
    O O2W 0.8088(13) 0.6125(9) 0.4157(6) 0.043(3) Uiso d PDU 0.25 1 . .
    H H2WA 0.762(12) 0.647(9) 0.432(7) 0.041(9) Uiso d PDU 0.25 1 . .
    H H2WB 0.890(6) 0.646(9) 0.433(7) 0.041(9) Uiso d PDU 0.25 1 . .
    O O3W 0.014(2) 0.0323(16) 0.2510(11) 0.093(6) Uiso d PDU 0.25 1 . .
    H H3WA -0.040(16) 0.064(13) 0.252(13) 0.092(10) Uiso d PDU 0.25 1 . .
    H H3WB 0.092(9) 0.077(11) 0.254(13) 0.092(10) Uiso d PDU 0.25 1 . .
    O O1W 0.7268(9) 0.4509(5) 0.3262(4) 0.068(2) Uani d PDU 0.50 1 . .
    H H1WA 0.677(7) 0.3972(13) 0.332(4) 0.063(6) Uiso d PDU 0.50 1 . .
    H H1WB 0.739(11) 0.433(5) 0.2886(15) 0.061(6) Uiso d PDU 0.50 1 . .
    O O1M 0.6277(4) 0.2579(2) 0.31771(14) 0.0453(8) Uani d DU 1 1 . .
    H H1MA 0.607(4) 0.211(2) 0.333(2) 0.044(5) Uiso d DU 1 1 . .
    H H1MB 0.702(3) 0.257(3) 0.302(2) 0.049(5) Uiso d DU 1 1 . .
loop_
    _atom_site_aniso_label
    _atom_site_aniso_U_11
    _atom_site_aniso_U_22
    _atom_site_aniso_U_33
    _atom_site_aniso_U_12
    _atom_site_aniso_U_13
    _atom_site_aniso_U_23
    Rh1 0.02500(18) 0.02144(18) 0.01569(17) 0.00805(12) -0.00344(12) 0.00066(12)
    C1C 0.058(3) 0.041(3) 0.031(2) 0.032(2) 0.003(2) -0.0012(19)
    C2C 0.043(2) 0.046(3) 0.0172(18) 0.021(2) 0.0062(18) 0.0013(18)
    C3C 0.068(4) 0.143(7) 0.043(3) 0.055(4) 0.021(3) 0.054(4)
    C4C 0.060(3) 0.148(7) 0.040(3) 0.047(4) 0.008(3) 0.056(4)
    C5C 0.032(2) 0.047(3) 0.0179(18) 0.0153(19) -0.0089(17) 0.0022(17)
    C6C 0.038(2) 0.040(3) 0.032(2) 0.002(2) -0.0161(19) -0.0012(19)
    C7C 0.064(4) 0.035(3) 0.120(6) 0.009(3) -0.038(4) -0.032(3)
    C8C 0.072(4) 0.032(3) 0.128(6) 0.017(3) 0.013(4) -0.027(3)
    N1B 0.0321(18) 0.0330(18) 0.0203(16) 0.0150(14) -0.0028(14) 0.0042(14)
    N2B 0.0285(17) 0.0281(18) 0.0261(17) 0.0104(14) -0.0047(14) 0.0015(14)
    N3B 0.0254(16) 0.0331(18) 0.0235(16) 0.0084(14) -0.0041(14) 0.0050(14)
    N4B 0.0277(17) 0.0289(18) 0.0239(16) 0.0092(14) 0.0000(14) 0.0014(14)
    C1B 0.037(2) 0.031(2) 0.029(2) 0.0174(18) 0.0014(18) 0.0083(17)
    C2B 0.029(2) 0.049(3) 0.025(2) 0.0188(19) -0.0056(17) 0.0055(19)
    C3B 0.031(2) 0.038(2) 0.027(2) 0.0100(18) -0.0098(18) -0.0006(18)
    C4B 0.0228(18) 0.026(2) 0.0224(18) 0.0102(15) -0.0001(15) 0.0008(15)
    C5B 0.039(2) 0.028(2) 0.042(2) 0.0070(18) -0.004(2) 0.0079(19)
    C6B 0.030(2) 0.031(2) 0.027(2) 0.0073(17) -0.0004(17) 0.0065(17)
    C7B 0.034(2) 0.041(2) 0.028(2) 0.0178(19) 0.0007(18) 0.0023(18)
    C8B 0.027(2) 0.049(3) 0.0229(19) 0.0155(19) 0.0049(17) 0.0045(18)
    C9B 0.0226(18) 0.0231(19) 0.0220(18) 0.0068(15) -0.0050(15) 0.0018(15)
    C10B 0.044(2) 0.028(2) 0.043(2) 0.0135(19) 0.006(2) 0.0092(19)
    Rh2 0.0490(2) 0.0290(2) 0.0288(2) 0.01073(16) -0.00532(17) -0.00377(15)
    C1E 0.070(4) 0.035(3) 0.053(3) 0.021(2) 0.001(3) 0.006(2)
    C2E 0.071(3) 0.041(3) 0.036(2) 0.024(2) -0.003(2) 0.008(2)
    C3E 0.110(6) 0.136(7) 0.042(3) 0.079(6) -0.002(4) 0.013(4)
    C4E 0.066(4) 0.136(7) 0.043(3) 0.016(4) -0.006(3) 0.015(4)
    C5E 0.061(3) 0.042(3) 0.030(2) 0.003(2) 0.006(2) 0.007(2)
    C6E 0.052(3) 0.037(3) 0.054(3) 0.005(2) -0.004(2) 0.006(2)
    C7E 0.061(4) 0.035(3) 0.178(9) 0.005(3) -0.011(5) 0.032(4)
    C8E 0.078(5) 0.034(3) 0.178(9) 0.021(3) 0.027(5) 0.028(4)
    N1D 0.049(2) 0.035(2) 0.0308(19) 0.0139(17) -0.0159(18) 0.0006(16)
    N2D 0.042(2) 0.042(2) 0.037(2) 0.0175(18) -0.0125(18) -0.0065(17)
    N3D 0.047(2) 0.034(2) 0.0329(19) 0.0126(17) 0.0077(17) 0.0019(16)
    N4D 0.037(2) 0.043(2) 0.035(2) 0.0141(17) -0.0022(17) -0.0045(17)
    C1D 0.074(3) 0.033(2) 0.023(2) 0.014(2) -0.014(2) 0.0012(18)
    C2D 0.036(2) 0.048(3) 0.052(3) 0.015(2) -0.011(2) 0.009(2)
    C3D 0.033(2) 0.051(3) 0.055(3) 0.018(2) -0.011(2) -0.002(2)
    C4D 0.042(2) 0.032(2) 0.027(2) 0.0130(19) -0.0102(19) -0.0015(17)
    C5D 0.048(3) 0.049(3) 0.041(3) 0.019(2) -0.011(2) -0.012(2)
    C6D 0.066(3) 0.032(2) 0.022(2) 0.012(2) 0.010(2) 0.0004(18)
    C7D 0.035(2) 0.044(3) 0.052(3) 0.016(2) 0.010(2) 0.007(2)
    C8D 0.034(2) 0.057(3) 0.049(3) 0.021(2) 0.003(2) 0.002(2)
    C9D 0.041(2) 0.033(2) 0.027(2) 0.0103(19) 0.0000(19) -0.0016(18)
    C10D 0.045(3) 0.049(3) 0.039(3) 0.017(2) -0.008(2) -0.013(2)
    O1 0.0407(16) 0.0329(16) 0.0259(14) 0.0113(13) -0.0031(13) 0.0054(12)
    O2 0.0378(16) 0.0405(17) 0.0263(14) 0.0085(13) -0.0040(13) 0.0089(13)
    O3 0.0340(15) 0.0422(17) 0.0265(14) 0.0113(13) -0.0012(13) 0.0115(13)
    O4 0.0386(16) 0.0404(17) 0.0267(14) 0.0180(13) 0.0045(13) 0.0121(13)
    O5 0.0503(18) 0.0416(17) 0.0241(14) 0.0225(15) 0.0032(13) 0.0092(13)
    O6 0.0415(16) 0.0339(16) 0.0258(14) 0.0140(13) -0.0002(13) 0.0059(12)
    C1A 0.038(2) 0.031(2) 0.030(2) 0.0132(18) 0.0010(18) 0.0136(17)
    C2A 0.034(2) 0.029(2) 0.029(2) 0.0093(17) 0.0016(18) 0.0133(17)
    C3A 0.030(2) 0.064(3) 0.039(2) 0.009(2) 0.002(2) 0.027(2)
    C4A 0.029(2) 0.054(3) 0.043(3) -0.001(2) -0.008(2) 0.020(2)
    C5A 0.034(2) 0.046(3) 0.031(2) 0.009(2) -0.0103(19) 0.004(2)
    C6A 0.044(2) 0.045(3) 0.025(2) 0.018(2) -0.0053(19) 0.0078(19)
    C7A 0.048(2) 0.029(2) 0.0130(17) 0.0098(18) -0.0031(17) -0.0010(15)
    C8A 0.047(2) 0.029(2) 0.0135(17) 0.0116(18) -0.0010(17) -0.0004(15)
    C9A 0.040(2) 0.048(3) 0.024(2) 0.014(2) 0.0056(19) 0.0068(19)
    C10A 0.048(3) 0.047(3) 0.030(2) 0.027(2) 0.004(2) 0.003(2)
    C11A 0.055(3) 0.056(3) 0.044(3) 0.038(3) 0.014(2) 0.021(2)
    C12A 0.049(3) 0.063(3) 0.040(3) 0.037(2) 0.010(2) 0.027(2)
    C13A 0.033(2) 0.032(2) 0.032(2) 0.0133(17) 0.0001(18) 0.0135(18)
    C14A 0.040(2) 0.026(2) 0.0260(19) 0.0115(17) 0.0032(17) 0.0108(16)
    C15A 0.033(2) 0.027(2) 0.028(2) 0.0076(17) -0.0023(17) 0.0097(16)
    C16A 0.029(2) 0.037(2) 0.029(2) 0.0114(17) 0.0044(17) 0.0159(18)
    C17A 0.057(3) 0.034(2) 0.0153(18) 0.017(2) -0.0090(19) -0.0036(16)
    C18A 0.060(3) 0.027(2) 0.0170(18) 0.009(2) -0.0047(19) -0.0022(16)
    C19A 0.058(3) 0.029(2) 0.0163(18) 0.008(2) -0.0001(19) -0.0023(16)
    C20A 0.047(3) 0.032(2) 0.0140(17) 0.0071(19) 0.0001(18) -0.0025(16)
    P1A 0.0322(5) 0.0249(5) 0.0232(5) 0.0090(4) -0.0024(4) 0.0027(4)
    F1A 0.0494(15) 0.0320(13) 0.0295(12) 0.0109(11) 0.0015(11) 0.0117(10)
    F2A 0.0361(13) 0.0452(15) 0.0392(14) 0.0191(11) 0.0050(11) 0.0094(12)
    F3A 0.0531(15) 0.0251(12) 0.0273(12) 0.0085(11) -0.0008(11) 0.0054(10)
    F4A 0.0453(14) 0.0388(14) 0.0228(11) 0.0135(11) -0.0026(10) 0.0057(10)
    F5A 0.0335(13) 0.0446(15) 0.0415(14) 0.0144(11) -0.0043(11) 0.0089(12)
    F6A 0.0446(14) 0.0252(12) 0.0385(14) 0.0086(11) -0.0046(11) -0.0018(10)
    P1B 0.0355(9) 0.0525(11) 0.0317(8) 0.0184(8) -0.0011(7) 0.0079(7)
    F1B 0.090(2) 0.082(2) 0.0338(16) 0.0303(19) -0.0012(16) 0.0050(15)
    F22B 0.034(6) 0.088(11) 0.061(6) 0.031(6) -0.001(6) 0.008(11)
    F32B 0.055(10) 0.070(6) 0.063(7) 0.021(6) -0.011(10) 0.024(5)
    F23B 0.065(7) 0.083(7) 0.078(6) 0.019(6) -0.009(6) 0.009(7)
    F33B 0.048(6) 0.073(6) 0.053(5) 0.022(5) -0.008(6) 0.009(4)
    F21B 0.068(7) 0.080(9) 0.081(7) 0.030(6) 0.004(5) 0.003(8)
    F31B 0.054(7) 0.076(6) 0.066(6) 0.023(5) -0.002(7) 0.010(5)
    P1C 0.0369(10) 0.0391(11) 0.153(3) 0.0145(9) -0.0049(14) -0.0050(14)
    F11C 0.034(4) 0.060(5) 0.158(6) 0.008(3) -0.005(4) 0.007(4)
    F21C 0.097(5) 0.043(3) 0.104(6) 0.011(3) -0.014(5) 0.006(3)
    F31C 0.0227(18) 0.057(3) 0.125(4) 0.0214(18) -0.002(2) -0.016(3)
    F12C 0.028(5) 0.066(7) 0.174(7) 0.012(5) -0.001(6) -0.018(6)
    F22C 0.099(10) 0.043(8) 0.164(14) 0.007(7) -0.029(12) -0.028(9)
    F32C 0.069(5) 0.068(5) 0.150(6) 0.001(5) -0.005(6) -0.007(6)
    C1AN 0.031(5) 0.109(9) 0.028(5) 0.040(5) 0.004(4) 0.005(5)
    C2AN 0.024(4) 0.076(8) 0.061(7) 0.030(5) -0.002(4) 0.000(6)
    N1AN 0.046(5) 0.100(9) 0.073(7) 0.038(6) -0.016(5) -0.014(6)
    C1CN 0.087(13) 0.010(7) 0.015(8) -0.008(7) -0.010(8) 0.005(6)
    C2CN 0.041(8) 0.053(9) 0.020(8) 0.022(7) -0.012(7) 0.000(7)
    N1CN 0.044(9) 0.104(13) 0.036(8) 0.031(9) -0.009(7) -0.002(9)
    O1W 0.089(5) 0.045(4) 0.062(4) 0.012(4) 0.003(4) 0.015(3)
    O1M 0.055(2) 0.0443(19) 0.0305(16) 0.0154(16) 0.0011(15) 0.0024(14)
_geom_special_details
;
All e.s.d.'s (except the e.s.d. in the dihedral angle between two l.s. planes)
are estimated using the full covariance matrix. The cell e.s.d.'s are taken
into account individually in the estimation of e.s.d.'s in distances, angles
and torsion angles; correlations between e.s.d.'s in cell parameters are only
used when they are defined by crystal symmetry. An approximate (isotropic)
treatment of cell e.s.d.'s is used for estimating e.s.d.'s involving l.s.
planes.
;
loop_
    _geom_bond_atom_site_label_1
    _geom_bond_atom_site_label_2
    _geom_bond_site_symmetry_2
    _geom_bond_distance
    _geom_bond_publ_flag
    Rh1 C9B . 2.037(4) ?
    Rh1 C4B . 2.042(4) ?
    Rh1 C5C . 2.198(4) ?
    Rh1 C6C . 2.203(4) ?
    Rh1 C1C . 2.205(4) ?
    Rh1 C2C . 2.208(4) ?
    C1C C2C . 1.371(7) ?
    C1C C8C . 1.495(8) ?
    C1C H1C . 0.9300 ?
    C2C C3C . 1.497(6) ?
    C2C H2C . 0.9300 ?
    C3C C4C . 1.417(8) ?
    C3C H3C . 0.9300 ?
    C4C C5C . 1.503(7) ?
    C4C H4C . 0.9300 ?
    C5C C6C . 1.354(7) ?
    C5C H5C . 0.9300 ?
    C6C C7C . 1.497(8) ?
    C6C H6C . 0.9300 ?
    C7C C8C . 1.402(9) ?
    C7C H7C . 0.9300 ?
    C8C H8C . 0.9300 ?
    N1B C4B . 1.350(5) ?
    N1B C2B . 1.384(5) ?
    N1B C1B . 1.468(5) ?
    N2B C4B . 1.351(5) ?
    N2B C3B . 1.389(5) ?
    N2B C5B . 1.448(5) ?
    N3B C9B . 1.351(5) ?
    N3B C8B . 1.383(5) ?
    N3B C6B . 1.475(5) ?
    N4B C9B . 1.354(5) ?
    N4B C7B . 1.385(6) ?
    N4B C10B . 1.454(6) ?
    C1B C14A . 1.515(6) ?
    C1B H1B1 . 0.9700 ?
    C1B H1B2 . 0.9700 ?
    C2B C3B . 1.341(7) ?
    C2B H2B . 0.9300 ?
    C3B H3B . 0.9300 ?
    C5B H5B1 . 0.9600 ?
    C5B H5B2 . 0.9600 ?
    C5B H5B3 . 0.9600 ?
    C6B C15A . 1.509(5) ?
    C6B H6B1 . 0.9700 ?
    C6B H6B2 . 0.9700 ?
    C7B C8B . 1.345(7) ?
    C7B H7B . 0.9300 ?
    C8B H8B . 0.9300 ?
    C10B H10A . 0.9600 ?
    C10B H10B . 0.9600 ?
    C10B H10C . 0.9600 ?
    Rh2 C4D . 2.033(5) ?
    Rh2 C9D . 2.037(5) ?
    Rh2 C1E . 2.196(5) ?
    Rh2 C6E . 2.196(5) ?
    Rh2 C2E . 2.204(5) ?
    Rh2 C5E . 2.214(5) ?
    C1E C2E . 1.383(7) ?
    C1E C8E . 1.508(8) ?
    C1E H1E . 0.9300 ?
    C2E C3E . 1.501(9) ?
    C2E H2E . 0.9300 ?
    C3E C4E . 1.407(10) ?
    C3E H3E1 . 0.9700 ?
    C3E H3E2 . 0.9700 ?
    C4E C5E . 1.507(8) ?
    C4E H4E1 . 0.9700 ?
    C4E H4E2 . 0.9700 ?
    C5E C6E . 1.396(7) ?
    C5E H5E . 0.9300 ?
    C6E C7E . 1.502(8) ?
    C6E H6E . 0.9300 ?
    C7E C8E . 1.420(10) ?
    C7E H7E . 0.9300 ?
    C8E H8E . 0.9300 ?
    N1D C4D . 1.351(6) ?
    N1D C2D . 1.407(7) ?
    N1D C1D . 1.456(6) ?
    N2D C4D . 1.358(6) ?
    N2D C3D . 1.403(7) ?
    N2D C5D . 1.474(6) ?
    N3D C9D . 1.359(6) ?
    N3D C7D . 1.385(6) ?
    N3D C6D . 1.468(6) ?
    N4D C9D . 1.355(6) ?
    N4D C8D . 1.399(6) ?
    N4D C10D . 1.466(6) ?
    C1D C18A . 1.516(6) ?
    C1D H1D1 . 0.9700 ?
    C1D H1D2 . 0.9700 ?
    C2D C3D . 1.329(7) ?
    C2D H2D . 0.9300 ?
    C3D H3D . 0.9300 ?
    C5D H5D1 . 0.9600 ?
    C5D H5D2 . 0.9600 ?
    C5D H5D3 . 0.9600 ?
    C6D C19A . 1.528(7) ?
    C6D H6D1 . 0.9700 ?
    C6D H6D2 . 0.9700 ?
    C7D C8D . 1.341(7) ?
    C7D H7D . 0.9300 ?
    C8D H8D . 0.9300 ?
    C10D H10D . 0.9600 ?
    C10D H10E . 0.9600 ?
    C10D H10F . 0.9600 ?
    O1 C7A . 1.370(5) ?
    O1 C6A . 1.438(5) ?
    O2 C4A . 1.408(6) ?
    O2 C5A . 1.408(5) ?
    O3 C2A . 1.359(5) ?
    O3 C3A . 1.412(5) ?
    O4 C1A . 1.362(5) ?
    O4 C12A . 1.422(5) ?
    O5 C10A . 1.407(5) ?
    O5 C11A . 1.417(6) ?
    O6 C8A . 1.379(5) ?
    O6 C9A . 1.440(5) ?
    C1A C16A . 1.384(6) ?
    C1A C2A . 1.404(6) ?
    C2A C13A . 1.389(6) ?
    C3A C4A . 1.506(6) ?
    C3A H3A1 . 0.9700 ?
    C3A H3A2 . 0.9700 ?
    C4A H4A1 . 0.9700 ?
    C4A H4A2 . 0.9700 ?
    C5A C6A . 1.505(6) ?
    C5A H5A1 . 0.9700 ?
    C5A H5A2 . 0.9700 ?
    C6A H6A1 . 0.9700 ?
    C6A H6A2 . 0.9700 ?
    C7A C17A . 1.378(6) ?
    C7A C8A . 1.386(6) ?
    C8A C20A . 1.382(6) ?
    C9A C10A . 1.503(7) ?
    C9A H9A1 . 0.9700 ?
    C9A H9A2 . 0.9700 ?
    C10A H10G . 0.9700 ?
    C10A H10H . 0.9700 ?
    C11A C12A . 1.514(7) ?
    C11A H11A . 0.9700 ?
    C11A H11B . 0.9700 ?
    C12A H12A . 0.9700 ?
    C12A H12B . 0.9700 ?
    C13A C14A . 1.390(6) ?
    C13A H13A . 0.9300 ?
    C14A C15A . 1.410(6) ?
    C15A C16A . 1.395(6) ?
    C16A H16A . 0.9300 ?
    C17A C18A . 1.409(7) ?
    C17A H17A . 0.9300 ?
    C18A C19A . 1.375(7) ?
    C19A C20A . 1.399(6) ?
    C20A H20A . 0.9300 ?
    P1A F2A . 1.599(3) ?
    P1A F5A . 1.600(3) ?
    P1A F6A . 1.606(3) ?
    P1A F3A . 1.608(3) ?
    P1A F4A . 1.608(2) ?
    P1A F1A . 1.608(2) ?
    P1B F31B 2_576 1.570(7) ?
    P1B F31B . 1.570(7) ?
    P1B F33B 2_576 1.572(7) ?
    P1B F33B . 1.572(7) ?
    P1B F22B 2_576 1.573(7) ?
    P1B F22B . 1.573(7) ?
    P1B F23B . 1.573(7) ?
    P1B F23B 2_576 1.573(7) ?
    P1B F32B . 1.574(7) ?
    P1B F32B 2_576 1.574(7) ?
    P1B F21B 2_576 1.576(7) ?
    P1B F21B . 1.576(7) ?
    P1C F31C . 1.565(4) ?
    P1C F31C 2_775 1.565(4) ?
    P1C F11C 2_775 1.576(5) ?
    P1C F11C . 1.576(5) ?
    P1C F32C 2_775 1.581(8) ?
    P1C F32C . 1.581(8) ?
    P1C F22C . 1.587(8) ?
    P1C F22C 2_775 1.587(8) ?
    P1C F12C . 1.595(8) ?
    P1C F12C 2_775 1.595(8) ?
    P1C F21C . 1.603(5) ?
    P1C F21C 2_775 1.603(5) ?
    F12C F32C . 1.15(3) ?
    C1AN C2AN . 1.407(13) ?
    C1AN H1A1 . 0.9600 ?
    C1AN H1A2 . 0.9600 ?
    C1AN H1A3 . 0.9600 ?
    C2AN N1AN . 1.152(12) ?
    C1BN C2BN . 1.404(14) ?
    C1BN H1B3 . 0.9600 ?
    C1BN H1B4 . 0.9600 ?
    C1BN H1B5 . 0.9600 ?
    C2BN N1BN . 1.171(12) ?
    C1CN C2CN . 1.417(14) ?
    C1CN H1C1 . 0.9600 ?
    C1CN H1C2 . 0.9600 ?
    C1CN H1C3 . 0.9600 ?
    C2CN N1CN . 1.156(13) ?
    O2W H2WA . 0.867(10) ?
    O2W H2WB . 0.867(11) ?
    O3W H3WA . 0.871(11) ?
    O3W H3WB . 0.870(11) ?
    O1W H1WA . 0.870(10) ?
    O1W H1WB . 0.871(10) ?
    O1M H1MA . 0.863(10) ?
    O1M H1MB . 0.860(10) ?
loop_
    _geom_angle_atom_site_label_1
    _geom_angle_atom_site_label_2
    _geom_angle_atom_site_label_3
    _geom_angle_site_symmetry_1
    _geom_angle_site_symmetry_3
    _geom_angle
    _geom_angle_publ_flag
    C9B Rh1 C4B . . 92.09(15) ?
    C9B Rh1 C5C . . 90.57(15) ?
    C4B Rh1 C5C . . 162.87(17) ?
    C9B Rh1 C6C . . 90.60(17) ?
    C4B Rh1 C6C . . 160.89(17) ?
    C5C Rh1 C6C . . 35.85(17) ?
    C9B Rh1 C1C . . 160.62(18) ?
    C4B Rh1 C1C . . 90.47(17) ?
    C5C Rh1 C1C . . 92.62(17) ?
    C6C Rh1 C1C . . 80.97(19) ?
    C9B Rh1 C2C . . 162.78(16) ?
    C4B Rh1 C2C . . 90.74(16) ?
    C5C Rh1 C2C . . 81.94(16) ?
    C6C Rh1 C2C . . 92.27(18) ?
    C1C Rh1 C2C . . 36.21(18) ?
    C2C C1C C8C . . 125.2(5) ?
    C2C C1C Rh1 . . 72.0(2) ?
    C8C C1C Rh1 . . 108.7(4) ?
    C2C C1C H1C . . 117.4 ?
    C8C C1C H1C . . 117.4 ?
    Rh1 C1C H1C . . 89.2 ?
    C1C C2C C3C . . 124.7(5) ?
    C1C C2C Rh1 . . 71.8(3) ?
    C3C C2C Rh1 . . 107.7(3) ?
    C1C C2C H2C . . 117.6 ?
    C3C C2C H2C . . 117.6 ?
    Rh1 C2C H2C . . 90.5 ?
    C4C C3C C2C . . 119.6(5) ?
    C4C C3C H3C . . 120.2 ?
    C2C C3C H3C . . 120.2 ?
    C3C C4C C5C . . 119.2(4) ?
    C3C C4C H4C . . 120.4 ?
    C5C C4C H4C . . 120.4 ?
    C6C C5C C4C . . 124.3(5) ?
    C6C C5C Rh1 . . 72.3(2) ?
    C4C C5C Rh1 . . 108.0(3) ?
    C6C C5C H5C . . 117.9 ?
    C4C C5C H5C . . 117.9 ?
    Rh1 C5C H5C . . 89.7 ?
    C5C C6C C7C . . 126.1(6) ?
    C5C C6C Rh1 . . 71.9(2) ?
    C7C C6C Rh1 . . 108.4(3) ?
    C5C C6C H6C . . 116.9 ?
    C7C C6C H6C . . 116.9 ?
    Rh1 C6C H6C . . 89.7 ?
    C8C C7C C6C . . 119.5(5) ?
    C8C C7C H7C . . 120.3 ?
    C6C C7C H7C . . 120.3 ?
    C7C C8C C1C . . 118.9(5) ?
    C7C C8C H8C . . 120.5 ?
    C1C C8C H8C . . 120.5 ?
    C4B N1B C2B . . 110.7(3) ?
    C4B N1B C1B . . 124.5(3) ?
    C2B N1B C1B . . 124.8(3) ?
    C4B N2B C3B . . 110.7(3) ?
    C4B N2B C5B . . 125.4(3) ?
    C3B N2B C5B . . 123.9(4) ?
    C9B N3B C8B . . 111.2(3) ?
    C9B N3B C6B . . 124.6(3) ?
    C8B N3B C6B . . 124.2(3) ?
    C9B N4B C7B . . 111.1(3) ?
    C9B N4B C10B . . 124.7(3) ?
    C7B N4B C10B . . 124.2(4) ?
    N1B C1B C14A . . 111.6(3) ?
    N1B C1B H1B1 . . 109.3 ?
    C14A C1B H1B1 . . 109.3 ?
    N1B C1B H1B2 . . 109.3 ?
    C14A C1B H1B2 . . 109.3 ?
    H1B1 C1B H1B2 . . 108.0 ?
    C3B C2B N1B . . 107.1(3) ?
    C3B C2B H2B . . 126.5 ?
    N1B C2B H2B . . 126.5 ?
    C2B C3B N2B . . 106.5(4) ?
    C2B C3B H3B . . 126.7 ?
    N2B C3B H3B . . 126.7 ?
    N1B C4B N2B . . 105.0(3) ?
    N1B C4B Rh1 . . 127.1(3) ?
    N2B C4B Rh1 . . 127.7(3) ?
    N2B C5B H5B1 . . 109.5 ?
    N2B C5B H5B2 . . 109.5 ?
    H5B1 C5B H5B2 . . 109.5 ?
    N2B C5B H5B3 . . 109.5 ?
    H5B1 C5B H5B3 . . 109.5 ?
    H5B2 C5B H5B3 . . 109.5 ?
    N3B C6B C15A . . 111.6(3) ?
    N3B C6B H6B1 . . 109.3 ?
    C15A C6B H6B1 . . 109.3 ?
    N3B C6B H6B2 . . 109.3 ?
    C15A C6B H6B2 . . 109.3 ?
    H6B1 C6B H6B2 . . 108.0 ?
    C8B C7B N4B . . 106.6(4) ?
    C8B C7B H7B . . 126.7 ?
    N4B C7B H7B . . 126.7 ?
    C7B C8B N3B . . 106.7(4) ?
    C7B C8B H8B . . 126.7 ?
    N3B C8B H8B . . 126.7 ?
    N3B C9B N4B . . 104.4(3) ?
    N3B C9B Rh1 . . 127.1(3) ?
    N4B C9B Rh1 . . 128.3(3) ?
    N4B C10B H10A . . 109.5 ?
    N4B C10B H10B . . 109.5 ?
    H10A C10B H10B . . 109.5 ?
    N4B C10B H10C . . 109.5 ?
    H10A C10B H10C . . 109.5 ?
    H10B C10B H10C . . 109.5 ?
    C4D Rh2 C9D . . 93.91(18) ?
    C4D Rh2 C1E . . 90.3(2) ?
    C9D Rh2 C1E . . 163.54(19) ?
    C4D Rh2 C6E . . 163.53(19) ?
    C9D Rh2 C6E . . 90.5(2) ?
    C1E Rh2 C6E . . 81.3(2) ?
    C4D Rh2 C2E . . 89.0(2) ?
    C9D Rh2 C2E . . 159.12(18) ?
    C1E Rh2 C2E . . 36.66(19) ?
    C6E Rh2 C2E . . 92.5(2) ?
    C4D Rh2 C5E . . 158.85(18) ?
    C9D Rh2 C5E . . 88.8(2) ?
    C1E Rh2 C5E . . 93.1(2) ?
    C6E Rh2 C5E . . 36.91(19) ?
    C2E Rh2 C5E . . 81.4(2) ?
    C2E C1E C8E . . 125.6(6) ?
    C2E C1E Rh2 . . 72.0(3) ?
    C8E C1E Rh2 . . 108.9(4) ?
    C2E C1E H1E . . 117.2 ?
    C8E C1E H1E . . 117.2 ?
    Rh2 C1E H1E . . 89.1 ?
    C1E C2E C3E . . 125.7(6) ?
    C1E C2E Rh2 . . 71.4(3) ?
    C3E C2E Rh2 . . 108.7(4) ?
    C1E C2E H2E . . 117.2 ?
    C3E C2E H2E . . 117.2 ?
    Rh2 C2E H2E . . 89.9 ?
    C4E C3E C2E . . 118.9(6) ?
    C4E C3E H3E1 . . 107.6 ?
    C2E C3E H3E1 . . 107.6 ?
    C4E C3E H3E2 . . 107.6 ?
    C2E C3E H3E2 . . 107.6 ?
    H3E1 C3E H3E2 . . 107.0 ?
    C3E C4E C5E . . 119.9(6) ?
    C3E C4E H4E1 . . 107.4 ?
    C5E C4E H4E1 . . 107.4 ?
    C3E C4E H4E2 . . 107.4 ?
    C5E C4E H4E2 . . 107.4 ?
    H4E1 C4E H4E2 . . 106.9 ?
    C6E C5E C4E . . 124.4(6) ?
    C6E C5E Rh2 . . 70.9(3) ?
    C4E C5E Rh2 . . 107.8(4) ?
    C6E C5E H5E . . 117.8 ?
    C4E C5E H5E . . 117.8 ?
    Rh2 C5E H5E . . 91.4 ?
    C5E C6E C7E . . 125.6(6) ?
    C5E C6E Rh2 . . 72.2(3) ?
    C7E C6E Rh2 . . 109.2(4) ?
    C5E C6E H6E . . 117.2 ?
    C7E C6E H6E . . 117.2 ?
    Rh2 C6E H6E . . 88.5 ?
    C8E C7E C6E . . 118.7(5) ?
    C8E C7E H7E . . 120.7 ?
    C6E C7E H7E . . 120.7 ?
    C7E C8E C1E . . 118.5(5) ?
    C7E C8E H8E . . 120.8 ?
    C1E C8E H8E . . 120.8 ?
    C4D N1D C2D . . 110.8(4) ?
    C4D N1D C1D . . 124.6(4) ?
    C2D N1D C1D . . 124.6(4) ?
    C4D N2D C3D . . 111.6(4) ?
    C4D N2D C5D . . 124.9(4) ?
    C3D N2D C5D . . 123.5(4) ?
    C9D N3D C7D . . 111.3(4) ?
    C9D N3D C6D . . 123.5(4) ?
    C7D N3D C6D . . 125.2(4) ?
    C9D N4D C8D . . 111.6(4) ?
    C9D N4D C10D . . 124.9(4) ?
    C8D N4D C10D . . 123.4(4) ?
    N1D C1D C18A . . 113.3(3) ?
    N1D C1D H1D1 . . 108.9 ?
    C18A C1D H1D1 . . 108.9 ?
    N1D C1D H1D2 . . 108.9 ?
    C18A C1D H1D2 . . 108.9 ?
    H1D1 C1D H1D2 . . 107.7 ?
    C3D C2D N1D . . 107.4(4) ?
    C3D C2D H2D . . 126.3 ?
    N1D C2D H2D . . 126.3 ?
    C2D C3D N2D . . 106.1(5) ?
    C2D C3D H3D . . 127.0 ?
    N2D C3D H3D . . 127.0 ?
    N1D C4D N2D . . 104.2(4) ?
    N1D C4D Rh2 . . 126.1(3) ?
    N2D C4D Rh2 . . 129.0(3) ?
    N2D C5D H5D1 . . 109.5 ?
    N2D C5D H5D2 . . 109.5 ?
    H5D1 C5D H5D2 . . 109.5 ?
    N2D C5D H5D3 . . 109.5 ?
    H5D1 C5D H5D3 . . 109.5 ?
    H5D2 C5D H5D3 . . 109.5 ?
    N3D C6D C19A . . 112.6(3) ?
    N3D C6D H6D1 . . 109.1 ?
    C19A C6D H6D1 . . 109.1 ?
    N3D C6D H6D2 . . 109.1 ?
    C19A C6D H6D2 . . 109.1 ?
    H6D1 C6D H6D2 . . 107.8 ?
    C8D C7D N3D . . 107.3(4) ?
    C8D C7D H7D . . 126.3 ?
    N3D C7D H7D . . 126.3 ?
    C7D C8D N4D . . 105.9(4) ?
    C7D C8D H8D . . 127.0 ?
    N4D C8D H8D . . 127.0 ?
    N4D C9D N3D . . 103.8(4) ?
    N4D C9D Rh2 . . 129.1(3) ?
    N3D C9D Rh2 . . 126.3(3) ?
    N4D C10D H10D . . 109.5 ?
    N4D C10D H10E . . 109.5 ?
    H10D C10D H10E . . 109.5 ?
    N4D C10D H10F . . 109.5 ?
    H10D C10D H10F . . 109.5 ?
    H10E C10D H10F . . 109.5 ?
    C7A O1 C6A . . 116.5(3) ?
    C4A O2 C5A . . 111.9(3) ?
    C2A O3 C3A . . 117.9(3) ?
    C1A O4 C12A . . 116.9(3) ?
    C10A O5 C11A . . 111.7(4) ?
    C8A O6 C9A . . 116.7(3) ?
    O4 C1A C16A . . 125.4(4) ?
    O4 C1A C2A . . 115.2(3) ?
    C16A C1A C2A . . 119.3(4) ?
    O3 C2A C13A . . 125.2(4) ?
    O3 C2A C1A . . 116.0(4) ?
    C13A C2A C1A . . 118.8(4) ?
    O3 C3A C4A . . 108.0(4) ?
    O3 C3A H3A1 . . 110.1 ?
    C4A C3A H3A1 . . 110.1 ?
    O3 C3A H3A2 . . 110.1 ?
    C4A C3A H3A2 . . 110.1 ?
    H3A1 C3A H3A2 . . 108.4 ?
    O2 C4A C3A . . 108.2(4) ?
    O2 C4A H4A1 . . 110.1 ?
    C3A C4A H4A1 . . 110.1 ?
    O2 C4A H4A2 . . 110.1 ?
    C3A C4A H4A2 . . 110.1 ?
    H4A1 C4A H4A2 . . 108.4 ?
    O2 C5A C6A . . 109.3(4) ?
    O2 C5A H5A1 . . 109.8 ?
    C6A C5A H5A1 . . 109.8 ?
    O2 C5A H5A2 . . 109.8 ?
    C6A C5A H5A2 . . 109.8 ?
    H5A1 C5A H5A2 . . 108.3 ?
    O1 C6A C5A . . 107.6(3) ?
    O1 C6A H6A1 . . 110.2 ?
    C5A C6A H6A1 . . 110.2 ?
    O1 C6A H6A2 . . 110.2 ?
    C5A C6A H6A2 . . 110.2 ?
    H6A1 C6A H6A2 . . 108.5 ?
    O1 C7A C17A . . 125.0(4) ?
    O1 C7A C8A . . 115.6(4) ?
    C17A C7A C8A . . 119.4(4) ?
    O6 C8A C20A . . 124.6(4) ?
    O6 C8A C7A . . 115.6(4) ?
    C20A C8A C7A . . 119.9(4) ?
    O6 C9A C10A . . 107.5(4) ?
    O6 C9A H9A1 . . 110.2 ?
    C10A C9A H9A1 . . 110.2 ?
    O6 C9A H9A2 . . 110.2 ?
    C10A C9A H9A2 . . 110.2 ?
    H9A1 C9A H9A2 . . 108.5 ?
    O5 C10A C9A . . 108.8(4) ?
    O5 C10A H10G . . 109.9 ?
    C9A C10A H10G . . 109.9 ?
    O5 C10A H10H . . 109.9 ?
    C9A C10A H10H . . 109.9 ?
    H10G C10A H10H . . 108.3 ?
    O5 C11A C12A . . 108.2(4) ?
    O5 C11A H11A . . 110.1 ?
    C12A C11A H11A . . 110.1 ?
    O5 C11A H11B . . 110.1 ?
    C12A C11A H11B . . 110.1 ?
    H11A C11A H11B . . 108.4 ?
    O4 C12A C11A . . 107.4(4) ?
    O4 C12A H12A . . 110.2 ?
    C11A C12A H12A . . 110.2 ?
    O4 C12A H12B . . 110.2 ?
    C11A C12A H12B . . 110.2 ?
    H12A C12A H12B . . 108.5 ?
    C2A C13A C14A . . 122.2(4) ?
    C2A C13A H13A . . 118.9 ?
    C14A C13A H13A . . 118.9 ?
    C13A C14A C15A . . 118.8(4) ?
    C13A C14A C1B . . 117.9(4) ?
    C15A C14A C1B . . 123.3(3) ?
    C16A C15A C14A . . 118.7(4) ?
    C16A C15A C6B . . 117.8(4) ?
    C14A C15A C6B . . 123.4(4) ?
    C1A C16A C15A . . 122.0(4) ?
    C1A C16A H16A . . 119.0 ?
    C15A C16A H16A . . 119.0 ?
    C7A C17A C18A . . 121.1(5) ?
    C7A C17A H17A . . 119.4 ?
    C18A C17A H17A . . 119.4 ?
    C19A C18A C17A . . 119.1(4) ?
    C19A C18A C1D . . 124.3(4) ?
    C17A C18A C1D . . 116.6(4) ?
    C18A C19A C20A . . 119.6(4) ?
    C18A C19A C6D . . 123.7(4) ?
    C20A C19A C6D . . 116.7(4) ?
    C8A C20A C19A . . 120.9(4) ?
    C8A C20A H20A . . 119.6 ?
    C19A C20A H20A . . 119.6 ?
    F2A P1A F5A . . 178.98(15) ?
    F2A P1A F6A . . 90.39(14) ?
    F5A P1A F6A . . 90.49(14) ?
    F2A P1A F3A . . 89.45(15) ?
    F5A P1A F3A . . 89.67(15) ?
    F6A P1A F3A . . 179.78(18) ?
    F2A P1A F4A . . 89.73(14) ?
    F5A P1A F4A . . 89.75(14) ?
    F6A P1A F4A . . 90.21(14) ?
    F3A P1A F4A . . 89.94(13) ?
    F2A P1A F1A . . 90.22(14) ?
    F5A P1A F1A . . 90.31(14) ?
    F6A P1A F1A . . 89.52(14) ?
    F3A P1A F1A . . 90.33(13) ?
    F4A P1A F1A . . 179.73(17) ?
    F31B P1B F31B 2_576 . 179.997(8) ?
    F31B P1B F33B . 2_576 137.1(6) ?
    F31B P1B F33B 2_576 . 137.1(6) ?
    F33B P1B F33B 2_576 . 179.999(3) ?
    F31B P1B F22B 2_576 2_576 68.8(9) ?
    F31B P1B F22B . 2_576 111.2(9) ?
    F33B P1B F22B 2_576 2_576 111.7(8) ?
    F33B P1B F22B . 2_576 68.3(8) ?
    F31B P1B F22B 2_576 . 111.2(9) ?
    F31B P1B F22B . . 68.8(9) ?
    F33B P1B F22B 2_576 . 68.3(8) ?
    F33B P1B F22B . . 111.7(8) ?
    F22B P1B F22B 2_576 . 180.0(17) ?
    F31B P1B F23B 2_576 . 136.0(7) ?
    F33B P1B F23B 2_576 . 93.1(7) ?
    F33B P1B F23B . . 86.9(7) ?
    F22B P1B F23B 2_576 . 155.2(7) ?
    F31B P1B F23B . 2_576 136.0(7) ?
    F33B P1B F23B 2_576 2_576 86.9(7) ?
    F33B P1B F23B . 2_576 93.1(7) ?
    F22B P1B F23B . 2_576 155.2(7) ?
    F23B P1B F23B . 2_576 179.996(9) ?
    F31B P1B F32B 2_576 . 159.8(8) ?
    F33B P1B F32B 2_576 . 157.0(6) ?
    F22B P1B F32B 2_576 . 91.1(10) ?
    F22B P1B F32B . . 88.9(10) ?
    F23B P1B F32B . . 64.2(8) ?
    F23B P1B F32B 2_576 . 115.8(9) ?
    F31B P1B F32B . 2_576 159.8(8) ?
    F33B P1B F32B . 2_576 157.0(6) ?
    F22B P1B F32B 2_576 2_576 88.9(10) ?
    F22B P1B F32B . 2_576 91.1(10) ?
    F23B P1B F32B . 2_576 115.8(9) ?
    F23B P1B F32B 2_576 2_576 64.2(8) ?
    F32B P1B F32B . 2_576 179.999(8) ?
    F31B P1B F21B 2_576 2_576 92.0(8) ?
    F31B P1B F21B . 2_576 88.0(8) ?
    F33B P1B F21B 2_576 2_576 135.0(7) ?
    F33B P1B F21B . 2_576 45.0(7) ?
    F22B P1B F21B . 2_576 156.7(8) ?
    F23B P1B F21B . 2_576 131.9(8) ?
    F23B P1B F21B 2_576 2_576 48.1(8) ?
    F32B P1B F21B . 2_576 67.9(9) ?
    F32B P1B F21B 2_576 2_576 112.1(9) ?
    F31B P1B F21B 2_576 . 88.0(8) ?
    F31B P1B F21B . . 92.0(8) ?
    F33B P1B F21B 2_576 . 45.0(7) ?
    F33B P1B F21B . . 135.0(7) ?
    F22B P1B F21B 2_576 . 156.7(8) ?
    F23B P1B F21B . . 48.1(8) ?
    F23B P1B F21B 2_576 . 131.9(8) ?
    F32B P1B F21B . . 112.1(9) ?
    F32B P1B F21B 2_576 . 67.9(9) ?
    F21B P1B F21B 2_576 . 179.998(2) ?
    F31C P1C F31C . 2_775 180.0(3) ?
    F31C P1C F11C . 2_775 86.0(5) ?
    F31C P1C F11C 2_775 2_775 94.0(4) ?
    F31C P1C F11C . . 94.0(4) ?
    F31C P1C F11C 2_775 . 86.0(5) ?
    F11C P1C F11C 2_775 . 179.998(2) ?
    F31C P1C F32C . 2_775 128.4(6) ?
    F31C P1C F32C 2_775 2_775 51.6(6) ?
    F11C P1C F32C 2_775 2_775 57.1(6) ?
    F11C P1C F32C . 2_775 122.9(6) ?
    F31C P1C F32C . . 51.6(6) ?
    F31C P1C F32C 2_775 . 128.4(6) ?
    F11C P1C F32C 2_775 . 122.9(6) ?
    F11C P1C F32C . . 57.1(6) ?
    F32C P1C F32C 2_775 . 179.999(5) ?
    F31C P1C F22C . . 98.0(14) ?
    F31C P1C F22C 2_775 . 82.0(14) ?
    F11C P1C F22C 2_775 . 72.3(10) ?
    F11C P1C F22C . . 107.7(10) ?
    F32C P1C F22C 2_775 . 102.4(11) ?
    F32C P1C F22C . . 77.6(11) ?
    F31C P1C F22C . 2_775 82.0(14) ?
    F31C P1C F22C 2_775 2_775 98.0(14) ?
    F11C P1C F22C 2_775 2_775 107.7(10) ?
    F11C P1C F22C . 2_775 72.3(10) ?
    F32C P1C F22C 2_775 2_775 77.6(11) ?
    F32C P1C F22C . 2_775 102.4(11) ?
    F22C P1C F22C . 2_775 179.997(9) ?
    F31C P1C F12C . . 88.6(10) ?
    F31C P1C F12C 2_775 . 91.4(10) ?
    F11C P1C F12C 2_775 . 160.4(8) ?
    F32C P1C F12C 2_775 . 137.7(10) ?
    F22C P1C F12C . . 89.8(12) ?
    F22C P1C F12C 2_775 . 90.2(12) ?
    F31C P1C F12C . 2_775 91.4(10) ?
    F31C P1C F12C 2_775 2_775 88.6(10) ?
    F11C P1C F12C . 2_775 160.4(8) ?
    F32C P1C F12C . 2_775 137.7(10) ?
    F22C P1C F12C . 2_775 90.2(12) ?
    F22C P1C F12C 2_775 2_775 89.8(12) ?
    F12C P1C F12C . 2_775 179.998(4) ?
    F31C P1C F21C . . 88.5(5) ?
    F31C P1C F21C 2_775 . 91.5(5) ?
    F11C P1C F21C 2_775 . 89.5(4) ?
    F11C P1C F21C . . 90.5(4) ?
    F32C P1C F21C 2_775 . 122.0(6) ?
    F32C P1C F21C . . 58.0(6) ?
    F22C P1C F21C 2_775 . 159.6(9) ?
    F12C P1C F21C . . 71.4(8) ?
    F12C P1C F21C 2_775 . 108.6(8) ?
    F31C P1C F21C . 2_775 91.5(5) ?
    F31C P1C F21C 2_775 2_775 88.5(5) ?
    F11C P1C F21C 2_775 2_775 90.5(4) ?
    F11C P1C F21C . 2_775 89.5(4) ?
    F32C P1C F21C 2_775 2_775 58.0(6) ?
    F32C P1C F21C . 2_775 122.0(6) ?
    F22C P1C F21C . 2_775 159.6(9) ?
    F12C P1C F21C . 2_775 108.6(8) ?
    F12C P1C F21C 2_775 2_775 71.4(8) ?
    F21C P1C F21C . 2_775 179.998(3) ?
    F32C F12C P1C . . 68.2(7) ?
    F12C F32C P1C . . 69.5(7) ?
    C2AN C1AN H1A1 . . 109.5 ?
    C2AN C1AN H1A2 . . 109.5 ?
    H1A1 C1AN H1A2 . . 109.5 ?
    C2AN C1AN H1A3 . . 109.5 ?
    H1A1 C1AN H1A3 . . 109.5 ?
    H1A2 C1AN H1A3 . . 109.5 ?
    N1AN C2AN C1AN . . 178.6(14) ?
    N1BN C2BN C1BN . . 172.1(17) ?
    C2CN C1CN H1C1 . . 109.5 ?
    C2CN C1CN H1C2 . . 109.5 ?
    H1C1 C1CN H1C2 . . 109.5 ?
    C2CN C1CN H1C3 . . 109.5 ?
    H1C1 C1CN H1C3 . . 109.5 ?
    H1C2 C1CN H1C3 . . 109.5 ?
    N1CN C2CN C1CN . . 174(2) ?
    H2WA O2W H2WB . . 101.5(16) ?
    H3WA O3W H3WB . . 100.7(16) ?
    H1WA O1W H1WB . . 100.5(16) ?
    H1MA O1M H1MB . . 102.6(16) ?
loop_
    _geom_hbond_atom_site_label_D
    _geom_hbond_atom_site_label_H
    _geom_hbond_atom_site_label_A
    _geom_hbond_site_symmetry_A
    _geom_hbond_distance_DH
    _geom_hbond_distance_HA
    _geom_hbond_distance_DA
    _geom_hbond_angle_DHA
    O1M H1MB O2 1_545 0.860(10) 2.51(3) 3.226(5) 141(3)
    O1M H1MB O3 1_545 0.860(10) 2.50(4) 3.076(4) 125(4)
    O1M H1MA O1 1_545 0.863(10) 2.38(3) 3.149(5) 149(4)
    O1M H1MA O6 1_545 0.863(10) 2.39(2) 3.138(5) 145(4)
    O3W H3WB O5 1_545 0.870(11) 2.21(9) 3.03(2)  16E1(2)
    O3W H3WA O2 1_445 0.871(11) 2.16(10) 2.99(2)  16E1(3)
    O1W H1WA O1M . 0.870(10) 2.001(10) 2.796(9) 151(3)
    O1W H1WB N1CN . 0.871(10) 2.06(6) 2.805(18) 143(9)
_iucr_refine_instructions_details
;
TITL Sumi2a in P-1
CELL 0.71073  10.5100  15.6300  23.2800 104.686  90.204 109.581
ZERR    2.00   0.0021   0.0031   0.0047   0.030   0.030   0.030
LATT 1
SFAC C  H  N  O  Rh P  F
UNIT 118  149  19  16  4  4  24
OMIT 0 1 0
OMIT 0 -1 1
OMIT 0 0 3
OMIT 2 0 0
OMIT -2 2 0
OMIT -1 1 2
OMIT -3 50
L.S. 15
ACTA
BOND $H
FMAP 2
PLAN 20
EQIV $3 X, -1+Y, Z
HTAB O1M O2_$3
HTAB O1M O3_$3
HTAB O1M O1_$3
HTAB O1M O6_$3
EQIV $2 X, -1+Y, Z
HTAB O3W O5_$2
EQIV $1 -1+X, -1+Y, Z
HTAB O3W O2_$1
HTAB O1W O1M
HTAB  O1W  N1CN
SADI 0.01 P1B F1B P1B F21B P1B F22B P1B F23B P1B F31B P1B F32B P1B F33B
SADI 0.01 P1C F11C P1C F21C P1C F31C P1C F12C P1C F22C P1C F32C
SADI 0.01 C1AN C2AN C1BN C2BN C1CN C2CN
SADI 0.01 C2AN N1AN C2BN N1BN C2CN N1CN
DFIX 0.87 0.01 O1M H1MA O1M H1MB
DFIX 1.34 0.01 H1MA H1MB
DFIX 0.87 0.01 O1W H1WA O1W H1WB
DFIX 1.34 0.01 H1WA H1WB
DFIX 0.87 0.01 O2W H2WA O2W H2WB
DFIX 1.34 0.01 H2WA H2WB
DFIX 0.87 0.01 O3W H3WA O3W H3WB
DFIX 1.34 0.01 H3WA H3WB
DFIX 2.00 0.01 H1WA O1M
DELU 0.01 C1BN C2BN N1BN
DELU 0.01 O1M H1MA H1MB
DELU 0.01 O1W H1WA H1WB
DELU 0.01 O2W H2WA H2WB
DELU 0.01 O3W H3WA H3WB
SIMU 0.01 O1W H1WA H1WB
SIMU 0.01 O2W H2WA H2WB
SIMU 0.01 O3W H3WA H3WB
SIMU 0.01 O1M H1MA H1MB
SIMU 0.01 P1B F1B F21B F22B F23B F31B F32B F33B
SIMU 0.01 P1C F11C F12C F21C F22C F31C F32C
SIMU 0.01 C1CN C2CN N1CN
SIMU 0.01 C1AN C2AN N1AN
WGHT    0.100000    0.598900
FVAR       3.61146
MOLE 1
RH1   5    0.601010    1.202962   -0.134418    11.00000    0.02500    0.02144 =
         0.01569    0.00066   -0.00344    0.00805
C1C   1    0.687649    1.104198   -0.190840    11.00000    0.05813    0.04128 =
         0.03065   -0.00122    0.00264    0.03180
AFIX  43
H1C   2    0.733113    1.103301   -0.156774    11.00000   -1.20000
AFIX   0
C2C   1    0.729927    1.186138   -0.208094    11.00000    0.04278    0.04635 =
         0.01719    0.00129    0.00615    0.02123
AFIX  43
H2C   2    0.803024    1.236093   -0.185397    11.00000   -1.20000
AFIX   0
C3C   1    0.666940    1.201031   -0.260834    11.00000    0.06770    0.14273 =
         0.04323    0.05391    0.02105    0.05546
AFIX  43
H3C   2    0.715957    1.210148   -0.293294    11.00000   -1.20000
AFIX   0
C4C   1    0.532173    1.201143   -0.260966    11.00000    0.06015    0.14830 =
         0.04045    0.05577    0.00837    0.04734
AFIX  43
H4C   2    0.491819    1.210172   -0.293485    11.00000   -1.20000
AFIX   0
C5C   1    0.455254    1.186486   -0.207885    11.00000    0.03232    0.04686 =
         0.01786    0.00222   -0.00889    0.01527
AFIX  43
H5C   2    0.433354    1.236657   -0.184800    11.00000   -1.20000
AFIX   0
C6C   1    0.415766    1.104976   -0.191488    11.00000    0.03789    0.03959 =
         0.03172   -0.00116   -0.01607    0.00160
AFIX  43
H6C   2    0.368480    1.103788   -0.157839    11.00000   -1.20000
AFIX   0
C7C   1    0.441102    1.016636   -0.222447    11.00000    0.06368    0.03490 =
         0.12011   -0.03159   -0.03811    0.00907
AFIX  43
H7C   2    0.369070    0.962463   -0.241555    11.00000   -1.20000
AFIX   0
C8C   1    0.574314    1.016192   -0.222417    11.00000    0.07206    0.03194 =
         0.12767   -0.02655    0.01298    0.01718
AFIX  43
H8C   2    0.591848    0.962030   -0.241727    11.00000   -1.20000
AFIX   0
N1B   3    0.796782    1.211186   -0.034286    11.00000    0.03215    0.03304 =
         0.02026    0.00422   -0.00284    0.01505
N2B   3    0.875163    1.333942   -0.066405    11.00000    0.02854    0.02812 =
         0.02610    0.00149   -0.00472    0.01043
N3B   3    0.414552    1.211454   -0.034746    11.00000    0.02539    0.03311 =
         0.02352    0.00497   -0.00410    0.00843
N4B   3    0.458116    1.334186   -0.066497    11.00000    0.02771    0.02891 =
         0.02389    0.00136    0.00004    0.00924
C1B   1    0.706940    1.121553   -0.025492    11.00000    0.03750    0.03102 =
         0.02939    0.00826    0.00136    0.01743
AFIX  23
H1B1  2    0.759836    1.082178   -0.022749    11.00000   -1.20000
H1B2  2    0.639856    1.088657   -0.059695    11.00000   -1.20000
AFIX   0
C2B   1    0.922864    1.263891   -0.003282    11.00000    0.02942    0.04910 =
         0.02510    0.00552   -0.00557    0.01884
AFIX  43
H2B   2    0.965095    1.248926    0.026006    11.00000   -1.20000
AFIX   0
C3B   1    0.972640    1.340600   -0.023438    11.00000    0.03110    0.03823 =
         0.02666   -0.00062   -0.00982    0.00998
AFIX  43
H3B   2    1.056071    1.388811   -0.011073    11.00000   -1.20000
AFIX   0
C4B   1    0.766659    1.254145   -0.073225    11.00000    0.02283    0.02612 =
         0.02241    0.00081   -0.00014    0.01020
C5B   1    0.890466    1.403282   -0.099397    11.00000    0.03865    0.02803 =
         0.04219    0.00791   -0.00415    0.00696
AFIX 137
H5B1  2    0.808392    1.386677   -0.124467    11.00000   -1.50000
H5B2  2    0.964504    1.404857   -0.123627    11.00000   -1.50000
H5B3  2    0.908648    1.464285   -0.071973    11.00000   -1.50000
AFIX   0
C6B   1    0.414398    1.121300   -0.025768    11.00000    0.03006    0.03086 =
         0.02708    0.00652   -0.00036    0.00730
AFIX  23
H6B1  2    0.448368    1.088270   -0.059834    11.00000   -1.20000
H6B2  2    0.322072    1.082101   -0.023211    11.00000   -1.20000
AFIX   0
C7B   1    0.368516    1.340972   -0.023531    11.00000    0.03447    0.04134 =
         0.02827    0.00233    0.00069    0.01780
AFIX  43
H7B   2    0.333832    1.389407   -0.010991    11.00000   -1.20000
AFIX   0
C8B   1    0.341477    1.263843   -0.003493    11.00000    0.02690    0.04947 =
         0.02287    0.00455    0.00486    0.01549
AFIX  43
H8B   2    0.284662    1.248667    0.025715    11.00000   -1.20000
AFIX   0
C9B   1    0.487328    1.254276   -0.073706    11.00000    0.02258    0.02312 =
         0.02195    0.00183   -0.00497    0.00677
C10B  1    0.512545    1.403743   -0.099590    11.00000    0.04379    0.02793 =
         0.04276    0.00923    0.00611    0.01348
AFIX 137
H10A  2    0.573544    1.384872   -0.126314    11.00000   -1.50000
H10B  2    0.560532    1.463964   -0.072228    11.00000   -1.50000
H10C  2    0.439497    1.408320   -0.122080    11.00000   -1.50000
AFIX   0
RH2   5    0.306176    0.612781    0.415306    11.00000    0.04898    0.02905 =
         0.02884   -0.00377   -0.00532    0.01073
C1E   1    0.392796    0.513969    0.437420    11.00000    0.07004    0.03545 =
         0.05320    0.00610    0.00074    0.02103
AFIX  43
H1E   2    0.439348    0.514558    0.403541    11.00000   -1.20000
AFIX   0
C2E   1    0.433829    0.595732    0.483838    11.00000    0.07061    0.04122 =
         0.03559    0.00756   -0.00309    0.02379
AFIX  43
H2E   2    0.506208    0.646326    0.478621    11.00000   -1.20000
AFIX   0
C3E   1    0.371722    0.609893    0.541873    11.00000    0.10975    0.13649 =
         0.04231    0.01326   -0.00215    0.07850
AFIX  23
H3E1  2    0.374529    0.560655    0.559646    11.00000   -1.20000
H3E2  2    0.429686    0.669432    0.568198    11.00000   -1.20000
AFIX   0
C4E   1    0.238125    0.610390    0.541580    11.00000    0.06618    0.13624 =
         0.04281    0.01459   -0.00592    0.01568
AFIX  23
H4E1  2    0.240748    0.670123    0.567927    11.00000   -1.20000
H4E2  2    0.185632    0.561428    0.559371    11.00000   -1.20000
AFIX   0
C5E   1    0.160211    0.596838    0.483549    11.00000    0.06082    0.04242 =
         0.03006    0.00743    0.00594    0.00324
AFIX  43
H5E   2    0.136902    0.646999    0.478423    11.00000   -1.20000
AFIX   0
C6E   1    0.120697    0.514002    0.436973    11.00000    0.05240    0.03675 =
         0.05375    0.00616   -0.00353    0.00546
AFIX  43
H6E   2    0.075894    0.514140    0.402494    11.00000   -1.20000
AFIX   0
C7E   1    0.144303    0.424671    0.437748    11.00000    0.06082    0.03526 =
         0.17843    0.03166   -0.01083    0.00528
AFIX  43
H7E   2    0.072099    0.370877    0.438673    11.00000   -1.20000
AFIX   0
C8E   1    0.279092    0.423993    0.437039    11.00000    0.07775    0.03364 =
         0.17778    0.02807    0.02661    0.02051
AFIX  43
H8E   2    0.296798    0.369318    0.436356    11.00000   -1.20000
AFIX   0
N1D   3    0.573656    0.755487    0.400378    11.00000    0.04945    0.03533 =
         0.03075    0.00061   -0.01592    0.01388
N2D   3    0.529617    0.629002    0.329544    11.00000    0.04150    0.04232 =
         0.03706   -0.00654   -0.01249    0.01752
N3D   3    0.180471    0.755822    0.399592    11.00000    0.04673    0.03415 =
         0.03286    0.00186    0.00770    0.01260
N4D   3    0.099895    0.629549    0.328535    11.00000    0.03700    0.04338 =
         0.03474   -0.00454   -0.00221    0.01405
C1D   1    0.560302    0.827842    0.451047    11.00000    0.07357    0.03258 =
         0.02294    0.00124   -0.01387    0.01421
AFIX  23
H1D1  2    0.646834    0.859320    0.475170    11.00000   -1.20000
H1D2  2    0.494641    0.797868    0.475493    11.00000   -1.20000
AFIX   0
C2D   1    0.687227    0.766118    0.367413    11.00000    0.03640    0.04778 =
         0.05163    0.00928   -0.01119    0.01535
AFIX  43
H2D   2    0.766806    0.818338    0.375190    11.00000   -1.20000
AFIX   0
C3D   1    0.659864    0.687824    0.323128    11.00000    0.03321    0.05139 =
         0.05478   -0.00155   -0.01101    0.01751
AFIX  43
H3D   2    0.715712    0.674675    0.293820    11.00000   -1.20000
AFIX   0
C4D   1    0.476642    0.670244    0.377343    11.00000    0.04189    0.03188 =
         0.02716   -0.00152   -0.01022    0.01298
C5D   1    0.460997    0.534102    0.289238    11.00000    0.04772    0.04902 =
         0.04134   -0.01227   -0.01100    0.01885
AFIX 137
H5D1  2    0.501198    0.491173    0.297560    11.00000   -1.50000
H5D2  2    0.470687    0.536350    0.248603    11.00000   -1.50000
H5D3  2    0.366422    0.512982    0.295301    11.00000   -1.50000
AFIX   0
C6D   1    0.267464    0.827765    0.451044    11.00000    0.06636    0.03247 =
         0.02234    0.00038    0.00995    0.01150
AFIX  23
H6D1  2    0.303419    0.797175    0.475116    11.00000   -1.20000
H6D2  2    0.213092    0.859285    0.475437    11.00000   -1.20000
AFIX   0
C7D   1    0.079620    0.766818    0.366793    11.00000    0.03525    0.04426 =
         0.05244    0.00720    0.00966    0.01589
AFIX  43
H7D   2    0.052823    0.819290    0.374359    11.00000   -1.20000
AFIX   0
C8D   1    0.027805    0.687801    0.322122    11.00000    0.03410    0.05706 =
         0.04862    0.00170    0.00313    0.02061
AFIX  43
H8D   2   -0.041812    0.674458    0.292865    11.00000   -1.20000
AFIX   0
C9D   1    0.193805    0.670576    0.376487    11.00000    0.04110    0.03291 =
         0.02722   -0.00155    0.00000    0.01030
C10D  1    0.073829    0.535217    0.288415    11.00000    0.04527    0.04938 =
         0.03887   -0.01255   -0.00806    0.01691
AFIX 137
H10D  2    0.148546    0.514846    0.293875    11.00000   -1.50000
H10E  2    0.063755    0.537203    0.247821    11.00000   -1.50000
H10F  2   -0.007878    0.491849    0.297284    11.00000   -1.50000
AFIX   0
O1    4    0.678561    1.112390    0.378705    11.00000    0.04067    0.03292 =
         0.02588    0.00540   -0.00309    0.01133
O2    4    0.855807    1.161579    0.287043    11.00000    0.03785    0.04048 =
         0.02634    0.00894   -0.00399    0.00845
O3    4    0.722290    1.198727    0.193692    11.00000    0.03401    0.04219 =
         0.02653    0.01147   -0.00118    0.01125
O4    4    0.476590    1.198306    0.193452    11.00000    0.03864    0.04042 =
         0.02667    0.01214    0.00446    0.01799
O5    4    0.306616    1.161453    0.286597    11.00000    0.05032    0.04161 =
         0.02413    0.00923    0.00324    0.02250
O6    4    0.434006    1.112662    0.378505    11.00000    0.04145    0.03386 =
         0.02582    0.00592   -0.00020    0.01399
C1A   1    0.521643    1.177272    0.138655    11.00000    0.03833    0.03109 =
         0.02974    0.01356    0.00097    0.01323
C2A   1    0.655236    1.177295    0.139027    11.00000    0.03445    0.02913 =
         0.02929    0.01331    0.00157    0.00929
C3A   1    0.858620    1.203081    0.196209    11.00000    0.03011    0.06361 =
         0.03876    0.02689    0.00215    0.00915
AFIX  23
H3A1  2    0.911260    1.246758    0.174831    11.00000   -1.20000
H3A2  2    0.863611    1.141356    0.177885    11.00000   -1.20000
AFIX   0
C4A   1    0.914174    1.235879    0.260826    11.00000    0.02946    0.05409 =
         0.04327    0.01960   -0.00778   -0.00130
AFIX  23
H4A1  2    1.012122    1.253234    0.263951    11.00000   -1.20000
H4A2  2    0.892046    1.290676    0.281198    11.00000   -1.20000
AFIX   0
C5A   1    0.893667    1.188941    0.348870    11.00000    0.03381    0.04624 =
         0.03115    0.00449   -0.01027    0.00897
AFIX  23
H5A1  2    0.875361    1.246067    0.367414    11.00000   -1.20000
H5A2  2    0.990085    1.201788    0.356118    11.00000   -1.20000
AFIX   0
C6A   1    0.814503    1.111025    0.375452    11.00000    0.04371    0.04499 =
         0.02491    0.00784   -0.00527    0.01795
AFIX  23
H6A1  2    0.813412    1.050601    0.350698    11.00000   -1.20000
H6A2  2    0.855863    1.120822    0.414995    11.00000   -1.20000
AFIX   0
C7A   1    0.586879    1.040930    0.396930    11.00000    0.04763    0.02873 =
         0.01303   -0.00101   -0.00305    0.00982
C8A   1    0.455026    1.040893    0.396929    11.00000    0.04692    0.02877 =
         0.01354   -0.00040   -0.00103    0.01160
C9A   1    0.296462    1.111161    0.374738    11.00000    0.04029    0.04818 =
         0.02353    0.00676    0.00559    0.01438
AFIX  23
H9A1  2    0.264635    1.120720    0.414118    11.00000   -1.20000
H9A2  2    0.237292    1.050828    0.349731    11.00000   -1.20000
AFIX   0
C10A  1    0.295678    1.189252    0.348259    11.00000    0.04805    0.04682 =
         0.03006    0.00266    0.00412    0.02673
AFIX  23
H10G  2    0.212118    1.202181    0.355060    11.00000   -1.20000
H10H  2    0.371147    1.246301    0.367010    11.00000   -1.20000
AFIX   0
C11A  1    0.321246    1.235777    0.259879    11.00000    0.05550    0.05575 =
         0.04441    0.02116    0.01441    0.03781
AFIX  23
H11A  2    0.397990    1.290904    0.280145    11.00000   -1.20000
H11B  2    0.240292    1.252716    0.262814    11.00000   -1.20000
AFIX   0
C12A  1    0.343468    1.202383    0.195015    11.00000    0.04914    0.06346 =
         0.04010    0.02738    0.00960    0.03658
AFIX  23
H12A  2    0.276912    1.140546    0.176714    11.00000   -1.20000
H12B  2    0.334482    1.245856    0.173367    11.00000   -1.20000
AFIX   0
C13A  1    0.708017    1.154803    0.084906    11.00000    0.03282    0.03248 =
         0.03217    0.01346    0.00007    0.01334
AFIX  43
H13A  2    0.794753    1.151535    0.085041    11.00000   -1.20000
AFIX   0
C14A  1    0.635462    1.137018    0.030552    11.00000    0.03974    0.02604 =
         0.02598    0.01075    0.00321    0.01149
C15A  1    0.501016    1.136530    0.030266    11.00000    0.03338    0.02666 =
         0.02789    0.00972   -0.00231    0.00761
C16A  1    0.446365    1.155104    0.084633    11.00000    0.02918    0.03704 =
         0.02948    0.01586    0.00441    0.01140
AFIX  43
H16A  2    0.356659    1.152512    0.084572    11.00000   -1.20000
AFIX   0
C17A  1    0.617144    0.972033    0.415116    11.00000    0.05670    0.03408 =
         0.01535   -0.00365   -0.00896    0.01653
AFIX  43
H17A  2    0.705854    0.972485    0.415580    11.00000   -1.20000
AFIX   0
C18A  1    0.515997    0.900947    0.433012    11.00000    0.05967    0.02670 =
         0.01698   -0.00217   -0.00469    0.00892
C19A  1    0.385296    0.901249    0.432715    11.00000    0.05821    0.02863 =
         0.01635   -0.00230   -0.00010    0.00802
C20A  1    0.355316    0.971900    0.414877    11.00000    0.04732    0.03212 =
         0.01400   -0.00251    0.00007    0.00706
AFIX  43
H20A  2    0.267112    0.972459    0.415097    11.00000   -1.20000
AFIX   0
MOLE 2
P1A   6    0.196465    0.392441    0.145487    11.00000    0.03225    0.02485 =
         0.02324    0.00273   -0.00235    0.00904
F1A   7    0.187537    0.375091    0.210788    11.00000    0.04937    0.03196 =
         0.02954    0.01166    0.00147    0.01086
F2A   7    0.044916    0.393519    0.145145    11.00000    0.03611    0.04520 =
         0.03923    0.00942    0.00504    0.01912
F3A   7    0.252415    0.504607    0.174839    11.00000    0.05310    0.02511 =
         0.02730    0.00538   -0.00085    0.00851
F4A   7    0.204978    0.409264    0.080058    11.00000    0.04535    0.03877 =
         0.02281    0.00566   -0.00261    0.01349
F5A   7    0.349127    0.393214    0.145681    11.00000    0.03355    0.04457 =
         0.04149    0.00894   -0.00434    0.01438
F6A   7    0.140140    0.280377    0.116340    11.00000    0.04456    0.02515 =
         0.03851   -0.00175   -0.00465    0.00864
MOLE 3
P1B   6    0.000000    1.000000    0.500000    10.50000    0.03554    0.05250 =
         0.03165    0.00789   -0.00112    0.01843
F1B   7   -0.019006    0.967226    0.429455    11.00000    0.08958    0.08175 =
         0.03376    0.00498   -0.00116    0.03027
PART 1
F22B  7    0.150561    1.001921    0.499405    10.30000    0.03361    0.08764 =
         0.06146    0.00788   -0.00075    0.03134
F32B  7   -0.046273    0.894968    0.503708    10.30000    0.05506    0.06984 =
         0.06255    0.02373   -0.01123    0.02119
PART 2
F23B  7    0.115362    0.956424    0.498287    10.35000    0.06521    0.08317 =
         0.07812    0.00941   -0.00884    0.01900
F33B  7   -0.102122    0.900260    0.500617    10.35000    0.04811    0.07266 =
         0.05297    0.00874   -0.00778    0.02243
PART 3
F21B  7    0.158549    1.044261    0.499953    10.35000    0.06847    0.08047 =
         0.08056    0.00268    0.00394    0.03019
F31B  7    0.008085    0.901901    0.501064    10.35000    0.05423    0.07608 =
         0.06629    0.00959   -0.00200    0.02251
PART 0
MOLE 4
P1C   6    1.000000    1.000000    0.000000    10.50000    0.03693    0.03913 =
         0.15262   -0.00495   -0.00492    0.01445
PART 1
F11C  7    1.131545    1.041617    0.045222    10.70000    0.03371    0.05989 =
         0.15798    0.00651   -0.00506    0.00778
F21C  7    0.955002    0.903968    0.019895    10.70000    0.09732    0.04327 =
         0.10431    0.00588   -0.01411    0.01115
F31C  7    0.910731    1.036497    0.046927    10.70000    0.02266    0.05731 =
         0.12499   -0.01620   -0.00196    0.02142
PART 2
F12C  7    1.104570    1.012091    0.053816    10.30000    0.02838    0.06581 =
         0.17357   -0.01802   -0.00082    0.01204
F22C  7    0.933734    0.890900   -0.004368    10.30000    0.09882    0.04258 =
         0.16421   -0.02794   -0.02864    0.00679
F32C  7    0.996729    0.999536    0.067829    10.30000    0.06908    0.06800 =
         0.15030   -0.00745   -0.00508    0.00119
PART 0
MOLE 5
C1AN  1    0.913410    0.827622    0.138739    10.50000    0.03082    0.10928 =
         0.02812    0.00529    0.00380    0.04005
AFIX 137
H1A1  2    0.934909    0.885402    0.169848    10.50000   -1.50000
H1A2  2    0.839881    0.821881    0.111746    10.50000   -1.50000
H1A3  2    0.991526    0.827941    0.117428    10.50000   -1.50000
AFIX   0
C2AN  1    0.875178    0.750885    0.163936    10.50000    0.02412    0.07621 =
         0.06064    0.00006   -0.00157    0.02967
N1AN  3    0.844778    0.689301    0.185714    10.50000    0.04647    0.09988 =
         0.07337   -0.01435   -0.01564    0.03850
PART 1
MOLE 7
C1BN  1    0.703287    0.407076    0.120027    10.75000    0.14561
AFIX 137
H1B3  2    0.726160    0.459307    0.155156    10.75000   -1.50000
H1B4  2    0.760806    0.370879    0.120986    10.75000   -1.50000
H1B5  2    0.610231    0.367864    0.118715    10.75000   -1.50000
AFIX   0
C2BN  1    0.721807    0.440978    0.069162    10.75000    0.11205
N1BN  3    0.740143    0.479570    0.031280    10.75000    0.10542
PART 2
C1CN  1    0.697135    0.395825    0.095308    10.25000    0.08700    0.01042 =
         0.01472    0.00516   -0.01046   -0.00775
AFIX 137
H1C1  2    0.712362    0.443148    0.074140    10.25000   -1.50000
H1C2  2    0.605269    0.352825    0.085548    10.25000   -1.50000
H1C3  2    0.758295    0.361920    0.084085    10.25000   -1.50000
AFIX   0
C2CN  1    0.719977    0.439480    0.157512    10.25000    0.04134    0.05315 =
         0.01985    0.00019   -0.01153    0.02217
N1CN  3    0.733441    0.467389    0.208930    10.25000    0.04407    0.10369 =
         0.03625   -0.00232   -0.00886    0.03120
PART 0
MOLE 8
O2W   4    0.808806    0.612526    0.415716    10.25000    0.04315
H2WA  2    0.762228    0.647200    0.431976    10.25000    0.04112
H2WB  2    0.889545    0.646429    0.433021    10.25000    0.04133
MOLE 9
O3W   4    0.013771    0.032259    0.250968    10.25000    0.09288
H3WA  2   -0.040406    0.064193    0.252101    10.25000    0.09229
H3WB  2    0.092233    0.076623    0.254061    10.25000    0.09216
MOLE 10
O1W   4    0.726825    0.450859    0.326158    10.50000    0.08864    0.04515 =
         0.06246    0.01524    0.00259    0.01242
H1WA  2    0.676584    0.397242    0.331686    10.50000    0.06324
H1WB  2    0.738909    0.433098    0.288633    10.50000    0.06121
MOLE 11
O1M   4    0.627662    0.257861    0.317710    11.00000    0.05523    0.04426 =
         0.03054    0.00244    0.00111    0.01543
H1MA  2    0.606530    0.210689    0.333024    11.00000    0.04444
H1MB  2    0.701567    0.256602    0.302349    11.00000    0.04876
HKLF 4
REM  Sumi2a in P-1
REM R1 =  0.0509 for   9937 Fo > 4sig(Fo)  and  0.0582 for all  11473 data
REM    972 parameters refined using    273 restraints
END
WGHT      0.0966      7.1727
REM Highest difference peak  1.153,  deepest hole -1.402,  1-sigma level  0.108
Q1    1  -0.1246  0.7629  0.5214  11.00000  0.05    1.15
Q2    1   0.7647  0.5253  0.2081  11.00000  0.05    0.87
Q3    1   0.8948  1.0066  0.0046  11.00000  0.05    0.80
Q4    1   0.5843  1.2568 -0.1394  11.00000  0.05    0.74
Q5    1   0.8992  0.9956  0.0784  11.00000  0.05    0.73
Q6    1   0.6181  1.2705 -0.1307  11.00000  0.05    0.72
Q7    1   0.5606  1.1355 -0.1488  11.00000  0.05    0.72
Q8    1   0.6201  1.1488 -0.1274  11.00000  0.05    0.71
Q9    1   0.8814  0.9679  0.1003  11.00000  0.05    0.71
Q10   1   0.8397  0.6844  0.1580  11.00000  0.05    0.70
Q11   1   1.0988  0.9680  0.1037  11.00000  0.05    0.62
Q12   1   0.3584  0.5776  0.4254  11.00000  0.05    0.61
Q13   1   0.8715  0.7360  0.2030  11.00000  0.05    0.61
Q14   1   0.2709  0.5356  0.4121  11.00000  0.05    0.58
Q15   1  -0.0236  0.9389  0.3512  11.00000  0.05    0.58
Q16   1   0.3089  0.5409  0.4181  11.00000  0.05    0.58
Q17   1   0.2507  0.5415  0.4016  11.00000  0.05    0.57
Q18   1   0.7156  0.4410  0.1875  11.00000  0.05    0.55
Q19   1   0.7440  0.4887  0.1691  11.00000  0.05    0.55
Q20   1   0.9301  1.0665  0.0490  11.00000  0.05    0.55
;
data_global
_journal_date_recd_electronic     2012-11-13
_journal_date_accepted     2012-11-29
_journal_name_full     'Acta Crystallographica, Section E'
_journal_year     2013
_journal_volume     69
_journal_issue      1
_journal_page_first     m47
_journal_page_last     m48
_journal_paper_category     QM
_journal_paper_doi     10.1107/S160053681204901X
_journal_coeditor_code     TK5170
_publ_contact_author_name     'S. B. Colbran'
_publ_contact_author_address
;
School of Chemistry
University of New South Wales
Sydney, NSW2052
Australia
;
_publ_contact_author_email     s.colbran@unsw.edu.au
_publ_contact_author_fax     '0061 2 93856141'
_publ_contact_author_phone     '0061 2 93854737'
_publ_section_title
;
A dimer of bis(N-heterocyclic carbene)rhodium(I) centres spanned by a
dibenzo-18-crown-6 bridge
;
loop_
    _publ_author_name
    _publ_author_address
    'Shrestha, Sumi'
;
School of Chemistry
University of New South Wales
Sydney, NSW 2052
Australia
;
    'Bhadbhade, Mohan'
;
Mark Wainwright Analytical Centre
University of New South Wales
Sydney, NSW 2052
Australia
;
    'Gimbert-Suri\~nach, Carolina'
;
School of Chemistry
University of New South Wales
Sydney, NSW 2052
Australia
;
    'Colbran, Stephen B.'
;
School of Chemistry
University of New South Wales
Sydney, NSW 2052
Australia
;
