# Supplementary material for: A dimer of bis­(N-heterocyclic carbene)rhodium(I) centres spanned by a dibenzo-18-crown-6 bridge from synchrotron radiation
Source: Acta Crystallogr Sect E Struct Rep Online. 2012 Dec 12;69(Pt 1):m47–8. doi: 10.1107/S160053681204901X (PMC3588264; doi:10.1107/S160053681204901X)
Supplement: Supplementary file 2 [file e-69-00m47-Isup2.hkl]

# 
# h,k,l, Fc-squared, Fo-squared, sigma(Fo-squared) and status flag 
# 
data_I
_shelx_title ' Sumi2a in P-1' 
_shelx_refln_list_code          4 
_shelx_F_calc_maximum      275.19 
_exptl_crystal_F_000      1574.00 
_reflns_d_resolution_high  0.8409 
 
loop_ 
 _symmetry_equiv_pos_as_xyz 
 'x, y, z' 
 '-x, -y, -z' 
 
_cell_length_a    10.5100 
_cell_length_b    15.6300 
_cell_length_c    23.2800 
_cell_angle_alpha 104.686 
_cell_angle_beta   90.204 
_cell_angle_gamma 109.581 
 
_shelx_F_squared_multiplier     1.000 
 
loop_ 
 _refln_index_h 
 _refln_index_k 
 _refln_index_l 
 _refln_F_squared_calc 
 _refln_F_squared_meas 
 _refln_F_squared_sigma 
 _refln_observed_status 
   3   0   0     5692.16     4597.74     85.62 o 
   4   0   0     2128.27     3372.21     63.95 o 
   5   0   0      483.97      865.30     20.22 o 
   6   0   0      324.55      310.48     14.03 o 
   7   0   0     2514.94     2488.43     49.01 o 
   8   0   0      293.68      247.78     14.34 o 
   9   0   0       44.53       36.55     13.44 o 
  10   0   0     3018.78     2900.92     62.66 o 
  11   0   0      148.89      208.80     20.75 o 
 -11   1   0      567.63      591.15     27.20 o 
 -10   1   0      313.33      333.71     19.19 o 
  -9   1   0      836.44      883.32     23.39 o 
  -8   1   0      159.14      188.82     15.04 o 
  -7   1   0    10213.83    10072.72    185.89 o 
  -6   1   0      710.33     1065.35     27.69 o 
  -5   1   0     4550.61     3840.79     72.77 o 
  -4   1   0     9159.60    10575.96    194.39 o 
  -3   1   0     2290.90     2981.47     79.88 o 
  -2   1   0    25475.14    34452.47    887.45 o 
   1   1   0    10794.78     8995.89    250.91 o 
   2   1   0    23632.59    23771.89    450.63 o 
   3   1   0     1950.44     1899.16     37.08 o 
   4   1   0      366.28      252.26     10.51 o 
   5   1   0     1140.52      764.13     18.54 o 
   6   1   0       30.69       63.54     10.00 o 
   7   1   0      647.51      579.22     16.94 o 
   8   1   0     4607.35     4260.23     80.95 o 
   9   1   0      402.53      311.99     18.60 o 
  10   1   0        3.15       -8.85     20.82 o 
  11   1   0      642.46      763.51     27.40 o 
 -12   2   0       15.40       11.30     21.05 o 
 -11   2   0      463.21      537.92     26.49 o 
 -10   2   0      134.10      145.73     16.94 o 
  -9   2   0      299.64      296.37     29.21 o 
  -8   2   0       31.26       60.36     15.66 o 
  -7   2   0     1912.18     1732.19     35.55 o 
  -6   2   0     6901.39     7742.35    143.39 o 
  -5   2   0     4241.44     5506.54    102.85 o 
  -4   2   0    23769.72    24300.03    443.68 o 
  -3   2   0     2206.99     2778.51     59.36 o 
  -1   2   0    11043.63     8050.06    224.59 o 
   0   2   0    10889.96    11382.34    323.63 o 
   1   2   0    18928.11    20681.39    757.89 o 
   2   2   0     1858.54     1836.88     71.50 o 
   3   2   0       13.62       17.95      7.48 o 
   4   2   0       12.05       12.31      8.61 o 
   5   2   0     3264.75     3617.46     68.69 o 
   6   2   0    10225.43     9325.14    172.11 o 
   7   2   0       84.95      114.17     12.01 o 
   8   2   0        1.46       -0.68     12.88 o 
   9   2   0     1220.77     1148.24     71.41 o 
  10   2   0      961.45      982.41     29.26 o 
  11   2   0      423.08      539.86     26.45 o 
 -12   3   0        7.74      -18.76     21.12 o 
 -11   3   0      569.17      638.85     27.98 o 
 -10   3   0      628.13      495.03     32.99 o 
  -9   3   0     1922.04     1986.10     59.21 o 
  -8   3   0       34.66       32.98     16.72 o 
  -7   3   0     1670.59     1673.33     34.60 o 
  -6   3   0    38836.65    36188.53    660.40 o 
  -5   3   0     4214.19     5522.10    103.19 o 
  -4   3   0     8983.86     9676.00    178.27 o 
  -3   3   0     6039.91     4271.23     85.78 o 
  -2   3   0    23761.97    20032.52   1304.00 o 
  -1   3   0    19908.75    16962.15    486.82 o 
   0   3   0     6570.64     7912.11    168.68 o 
   1   3   0    29616.97    27217.35    671.64 o 
   2   3   0     1075.48      968.44     52.41 o 
   3   3   0     4224.55     4618.73     86.59 o 
   4   3   0    11194.93     9705.25    178.94 o 
   5   3   0      728.11      929.82     29.94 o 
   6   3   0      340.07      375.96     14.29 o 
   7   3   0      440.66      394.27     15.51 o 
   8   3   0      306.44      344.50     28.72 o 
   9   3   0     1238.82     1030.76     52.11 o 
  10   3   0       14.26       47.42     18.46 o 
 -12   4   0        7.70       16.52     20.07 o 
 -11   4   0      218.46      268.08     34.15 o 
 -10   4   0      421.30      362.31     19.96 o 
  -9   4   0       18.52       15.22     11.86 o 
  -8   4   0    14054.35    14809.15    272.13 o 
  -7   4   0     1618.54     1569.27     32.97 o 
  -6   4   0     6894.74     7674.63    155.28 o 
  -5   4   0     4713.28     3948.01     74.94 o 
  -4   4   0     2034.79     3164.87     72.39 o 
  -3   4   0     2161.05     1705.04     34.48 o 
  -2   4   0     2109.85     1724.32     35.16 o 
  -1   4   0    30339.00    25035.73    458.14 o 
   0   4   0     7353.96     7993.76    132.68 o 
   1   4   0     3796.21     4064.31     68.87 o 
   2   4   0    19096.97    19176.76    423.49 o 
   3   4   0     3766.92     4133.60     78.22 o 
   4   4   0      688.92      812.54     19.90 o 
   5   4   0     3635.87     3570.77     68.43 o 
   6   4   0     1114.00     1181.41     39.63 o 
   7   4   0     1545.59     1444.25     32.44 o 
   8   4   0      328.62      321.31     21.68 o 
   9   4   0       12.14       25.17     18.07 o 
  10   4   0        0.37      -32.99     21.99 o 
 -12   5   0       35.80       -0.30     19.35 o 
 -11   5   0       25.71       15.94     21.32 o 
 -10   5   0     7058.34     6717.12    126.91 o 
  -9   5   0       32.94       39.02     12.68 o 
  -8   5   0       20.18       28.56     11.77 o 
  -7   5   0     2155.26     2018.05     41.10 o 
  -6   5   0      918.29     1251.22     35.32 o 
  -5   5   0      465.79      805.62     19.95 o 
  -4   5   0      386.84      266.13     11.78 o 
  -3   5   0       24.44       17.28      8.48 o 
  -2   5   0      755.79      892.21     23.45 o 
   0   5   0    75732.19    67917.49   4953.72 o 
   1   5   0     5190.03     5855.38    109.57 o 
   2   5   0     1363.75     1837.05     44.70 o 
   3   5   0     4134.66     3520.84    113.10 o 
   4   5   0     1836.08     2226.92     44.67 o 
   6   5   0     1101.15      917.09     23.52 o 
   7   5   0       38.58       44.29     23.66 o 
   8   5   0      593.57      510.13     23.77 o 
   9   5   0      376.71      312.54     22.89 o 
  10   5   0      723.60      799.99     36.71 o 
 -12   6   0      678.61      795.67     38.90 o 
 -11   6   0       31.47       18.99     19.82 o 
 -10   6   0      475.23      426.70     31.56 o 
  -9   6   0     2204.22     2096.41     70.03 o 
  -8   6   0       19.77       39.02     11.95 o 
  -7   6   0    10312.16     9743.32    180.34 o 
  -6   6   0      407.47      416.26     14.37 o 
  -5   6   0     1124.35      705.93     18.72 o 
  -4   6   0        5.66       26.44     15.41 o 
  -3   6   0     4096.51     4078.24     78.90 o 
  -2   6   0    20520.82    17939.88    330.06 o 
  -1   6   0     5011.72     5451.62    210.04 o 
   0   6   0      144.58      276.35     46.27 o 
   1   6   0     1975.54     1850.09     57.56 o 
   2   6   0       65.77       29.83      9.41 o 
   3   6   0     1764.14     1686.22     35.47 o 
   4   6   0     1131.74      974.77     30.77 o 
   5   6   0       54.77       33.17     18.64 o 
   6   6   0      551.18      651.98     24.74 o 
   7   6   0      234.12      211.75     18.29 o 
   8   6   0     3852.70     3502.08     70.90 o 
   9   6   0      420.47      490.39     25.10 o 
 -12   7   0       55.14       64.48     21.67 o 
 -11   7   0      225.81      255.37     21.42 o 
 -10   7   0      680.99      469.70     29.26 o 
  -9   7   0      290.68      327.32     16.63 o 
  -8   7   0       87.86      146.00     16.60 o 
  -7   7   0     2440.91     2483.30     49.84 o 
  -6   7   0       45.64       49.78     10.84 o 
  -5   7   0     3441.06     3561.47     69.45 o 
  -4   7   0    11709.75     9157.30    170.72 o 
  -3   7   0     3588.29     3766.28     74.17 o 
  -2   7   0     1167.80     1736.66     58.45 o 
  -1   7   0     2200.52     1854.94     45.43 o 
   0   7   0     4920.38     4463.56    120.33 o 
   1   7   0     4859.02     4695.19    145.33 o 
   2   7   0      651.04      637.82     18.68 o 
   3   7   0     1616.46     1449.40     29.72 o 
   4   7   0      546.30      467.65     16.13 o 
   5   7   0        1.35       10.94     13.65 o 
   6   7   0     5744.35     5303.74    101.75 o 
   7   7   0      295.82      308.81     20.00 o 
   8   7   0      138.20      195.99     75.97 o 
   9   7   0      464.03      595.66     28.11 o 
 -12   8   0        0.52        0.49     21.61 o 
 -11   8   0      510.09      616.17     49.36 o 
 -10   8   0      170.49      164.15     19.05 o 
  -9   8   0      778.38      880.50     46.46 o 
  -8   8   0      297.40      249.79     15.84 o 
  -7   8   0      561.39      576.54     18.37 o 
  -6   8   0    10145.53     9089.09    169.26 o 
  -5   8   0      769.42      894.50     23.25 o 
  -4   8   0      728.55      910.68     38.13 o 
  -3   8   0     4614.95     3451.74     69.00 o 
  -2   8   0       49.08       28.93     12.82 o 
  -1   8   0     5081.58     4319.80     75.51 o 
   0   8   0     6822.48     7399.22    184.86 o 
   1   8   0      106.88      130.57     12.63 o 
   2   8   0     2475.31     2411.44     85.24 o 
   3   8   0       32.76       20.50     12.10 o 
   4   8   0     4559.60     3922.00    163.62 o 
   5   8   0      361.81      430.79     21.28 o 
   6   8   0        9.23       12.09     20.85 o 
   7   8   0      134.38      178.79     22.77 o 
   8   8   0      846.21      970.74     36.70 o 
 -12   9   0        1.16        0.62     22.05 o 
 -11   9   0      354.02      437.01     23.31 o 
 -10   9   0      365.91      366.55     22.55 o 
  -9   9   0       54.02       35.56     15.71 o 
  -8   9   0     4631.62     4449.05    146.36 o 
  -7   9   0       61.03       76.60     13.83 o 
  -6   9   0      407.84      407.00     16.32 o 
  -5   9   0     3926.40     3468.81     69.08 o 
  -4   9   0     1957.32     2379.02     50.18 o 
  -3   9   0     1784.15     1531.34     49.60 o 
  -2   9   0      755.59      637.10     21.51 o 
  -1   9   0       92.40      119.06     17.99 o 
   0   9   0      761.21      782.99     22.65 o 
   1   9   0      160.09      258.33     33.86 o 
   2   9   0    12975.55    11882.35    241.96 o 
   3   9   0      438.45      420.34     24.23 o 
   4   9   0      396.19      323.38     18.19 o 
   5   9   0     1993.80     1823.95     42.75 o 
   6   9   0      701.07      795.36     29.75 o 
   7   9   0      485.90      552.02     28.57 o 
 -12  10   0       15.25      -32.02     24.31 o 
 -11  10   0      666.51      564.69     38.44 o 
 -10  10   0     3122.20     2877.01     93.80 o 
  -9  10   0      352.35      271.03     19.30 o 
  -8  10   0        0.28        1.31     15.47 o 
  -7  10   0      482.88      469.18     18.53 o 
  -6  10   0     1265.69     1200.51     29.65 o 
  -5  10   0     3074.20     2935.90     60.14 o 
  -4  10   0     1155.95      990.54     35.26 o 
  -3  10   0     1568.70     1431.61     33.51 o 
  -2  10   0     2339.11     2446.22     61.31 o 
  -1  10   0      179.00      263.49     19.69 o 
   0  10   0    16722.36    14900.36    399.96 o 
   1  10   0     2531.18     2117.58     71.89 o 
   2  10   0      266.73      266.96     24.76 o 
   4  10   0     1271.76     1343.43     34.83 o 
   5  10   0      564.00      599.02     26.54 o 
   6  10   0      319.01      308.62     27.69 o 
   7  10   0      292.54      295.63     28.86 o 
 -11  11   0      155.23      201.67     34.52 o 
 -10  11   0       13.40        4.93     20.98 o 
  -9  11   0     1434.82     1321.14     45.21 o 
  -8  11   0      321.06      348.30     51.04 o 
  -7  11   0     1568.43     1404.85     34.90 o 
  -6  11   0     1176.04     1038.67     28.19 o 
  -5  11   0       33.34        2.41     16.68 o 
  -4  11   0      548.94      439.22     24.93 o 
  -3  11   0       33.16       18.59     14.28 o 
  -2  11   0    12942.01    11374.64    202.23 o 
  -1  11   0     2462.93     2353.42     87.79 o 
   0  11   0       44.87       48.96     19.60 o 
   1  11   0     2306.67     2136.69     69.59 o 
   2  11   0     2658.52     2815.38     89.32 o 
   3  11   0      583.65      558.99     23.88 o 
   4  11   0      713.65      665.22     26.07 o 
   5  11   0       44.52       16.74     23.53 o 
   6  11   0      161.48      206.94     27.29 o 
 -11  12   0      667.31      875.84     33.64 o 
 -10  12   0     1080.30     1084.66     34.56 o 
  -9  12   0     1321.79     1088.87     35.29 o 
  -8  12   0      432.45      465.34     23.33 o 
  -7  12   0       42.58       37.87     20.73 o 
  -6  12   0      554.66      645.93     88.14 o 
  -5  12   0        6.56       -7.02     15.65 o 
  -4  12   0     4383.79     3702.27    105.49 o 
  -3  12   0      416.33      438.61     18.42 o 
  -2  12   0      247.46      242.72     21.03 o 
  -1  12   0     2351.80     2043.69     83.61 o 
   0  12   0     1184.85     1313.53     59.31 o 
   1  12   0      952.08     1064.61    140.08 o 
   2  12   0       37.72       48.70     19.63 o 
   3  12   0      245.39      233.90     33.32 o 
   4  12   0      139.91      159.14     31.24 o 
   5  12   0      223.16      244.93     28.00 o 
 -11  13   0      393.21      442.00     37.11 o 
 -10  13   0       14.84       -9.66     26.13 o 
  -9  13   0        3.84       48.88     64.63 o 
  -8  13   0      508.45      512.53     40.83 o 
  -7  13   0      249.08      219.97     21.66 o 
  -6  13   0     5975.14     5626.98    153.42 o 
  -5  13   0      338.50      352.44     21.43 o 
  -4  13   0      315.71      313.47     28.50 o 
  -3  13   0     1979.69     1993.03     44.33 o 
  -2  13   0     2835.45     2873.08     77.46 o 
  -1  13   0      991.18     1033.49     43.10 o 
   0  13   0      150.56      151.17     34.10 o 
   1  13   0      634.28      572.25     24.00 o 
   2  13   0        3.13      -13.09     24.93 o 
   3  13   0        5.37       33.01     24.33 o 
   4  13   0     1203.69     1276.26     57.92 o 
 -10  14   0        0.41       34.36     32.79 o 
  -9  14   0      395.33      391.13     45.94 o 
  -8  14   0     4135.92     3639.82    103.06 o 
  -7  14   0      274.41      314.66     32.94 o 
  -6  14   0       11.50        2.24     23.54 o 
  -5  14   0     2048.83     2050.13     76.01 o 
  -4  14   0     1367.67     1327.73     33.97 o 
  -3  14   0      592.16      603.10     27.83 o 
  -2  14   0       33.34       76.26     20.30 o 
  -1  14   0      575.56      609.84     27.54 o 
   0  14   0     3104.74     3173.34     69.23 o 
   1  14   0        4.37       10.42     23.75 o 
   2  14   0      937.61      917.19     60.74 o 
   3  14   0      733.11      881.12     52.07 o 
 -10  15   0      761.77      832.04     35.16 o 
  -9  15   0      453.95      500.91     38.31 o 
  -8  15   0      156.63      196.17     26.17 o 
  -7  15   0      164.92      195.79     31.82 o 
  -6  15   0      737.11      815.00     31.35 o 
  -5  15   0      554.45      655.40     27.05 o 
  -4  15   0      783.92      803.66     28.11 o 
  -3  15   0      316.81      373.53     23.20 o 
  -2  15   0       11.63       30.58     21.93 o 
  -1  15   0        9.53       76.37     19.94 o 
   0  15   0     1654.86     1479.13     41.99 o 
   1  15   0      943.83      859.59     49.68 o 
   2  15   0      111.80      165.14     23.20 o 
  -9  16   0      532.11      634.14     30.98 o 
  -8  16   0      941.76     1101.82     72.87 o 
  -7  16   0      585.97      566.21     65.66 o 
  -6  16   0      352.38      387.10     28.06 o 
  -5  16   0       74.31       57.14     23.06 o 
  -4  16   0      154.09      150.33     24.00 o 
  -3  16   0       16.31        0.95     21.62 o 
  -2  16   0      937.00      936.51     54.08 o 
  -1  16   0      971.71      854.32     51.24 o 
   0  16   0       10.81       -4.75     22.51 o 
   1  16   0      585.24      517.32     52.65 o 
  -7  17   0      295.26      332.04     51.20 o 
  -6  17   0      175.98      257.15     33.21 o 
  -5  17   0      240.15      252.68     25.27 o 
  -4  17   0     1266.59     1392.13     51.76 o 
  -3  17   0      774.07      829.01     31.31 o 
  -2  17   0      124.82      136.51     24.14 o 
  -1  17   0      617.34      556.72     37.32 o 
   3 -18   1      205.72      246.01     26.69 o 
   4 -18   1     1223.78     1309.08     41.37 o 
   5 -18   1      758.01      835.95     33.08 o 
   0 -17   1      435.39      375.92     39.60 o 
   1 -17   1       72.75       85.23     23.98 o 
   2 -17   1      311.30      265.66     25.05 o 
   3 -17   1      863.91      927.61     33.41 o 
   4 -17   1      169.11      205.00     43.08 o 
   5 -17   1     1974.53     2199.90     53.43 o 
   6 -17   1     1291.36     1433.29     60.08 o 
   7 -17   1       53.95      106.43     28.95 o 
   8 -17   1       12.77       15.86     29.27 o 
  -1 -16   1       72.39       80.51     28.67 o 
   0 -16   1     1124.14     1172.86     50.30 o 
   1 -16   1      545.10      568.85     39.01 o 
   2 -16   1        2.20      -13.72     32.51 o 
   3 -16   1      808.07      896.65     36.68 o 
   4 -16   1     1554.61     1687.72     39.69 o 
   5 -16   1        3.21       22.25     26.49 o 
   6 -16   1      544.97      573.36     30.33 o 
   7 -16   1      651.31      763.15     39.20 o 
   8 -16   1      175.56      174.43     27.06 o 
   9 -16   1       50.09       65.05     28.40 o 
  -3 -15   1      183.26      152.24     25.39 o 
  -2 -15   1      284.05      296.54     25.86 o 
  -1 -15   1      599.41      591.33     26.84 o 
   0 -15   1     1816.26     1987.09     48.51 o 
   1 -15   1     3216.04     3047.80     68.41 o 
   2 -15   1     1246.51     1372.92     45.72 o 
   3 -15   1      100.43      133.73     23.60 o 
   4 -15   1      110.23      118.79     23.82 o 
   5 -15   1      110.14      119.56     22.97 o 
   6 -15   1      152.78      161.65     23.79 o 
   7 -15   1        0.25       -1.56     23.25 o 
   8 -15   1       41.80       49.24     23.29 o 
   9 -15   1      255.26      337.91     35.22 o 
  10 -15   1      149.04      220.93     29.03 o 
  -4 -14   1     1104.58     1146.16     37.23 o 
  -3 -14   1      824.34      884.73     31.14 o 
  -2 -14   1        2.26       -1.04     21.26 o 
  -1 -14   1     3107.62     3026.37     67.16 o 
   0 -14   1     2396.91     2468.64    115.35 o 
   1 -14   1       98.96       94.55     36.28 o 
   2 -14   1       33.05      -13.03     22.89 o 
   3 -14   1        1.68       -4.04     19.66 o 
   4 -14   1      134.96      155.76     21.53 o 
   5 -14   1     1342.68     1495.27     47.41 o 
   6 -14   1      523.66      480.06     44.93 o 
   7 -14   1     1869.66     1906.88    116.62 o 
   8 -14   1      178.84      212.24     24.52 o 
   9 -14   1     1968.82     1900.44     47.88 o 
  10 -14   1      874.49      941.09     54.27 o 
  -5 -13   1      679.05      761.68     32.47 o 
  -4 -13   1      170.42      166.36     25.62 o 
  -3 -13   1      716.08      826.02     51.74 o 
  -2 -13   1     1251.81     1296.14     57.45 o 
  -1 -13   1       82.73      100.88     19.12 o 
   0 -13   1     1302.43     1314.14    101.74 o 
   1 -13   1      950.07      992.62     39.22 o 
   2 -13   1      217.79      209.90     24.45 o 
   3 -13   1      164.44      196.07     19.02 o 
   4 -13   1     1857.49     1924.05     49.94 o 
   5 -13   1     1744.93     1976.12     63.33 o 
   6 -13   1      414.75      446.35     25.54 o 
   7 -13   1     2581.92     2499.76    156.76 o 
   8 -13   1      909.30      934.53     32.39 o 
   9 -13   1        1.15       -8.76     40.61 o 
  10 -13   1      213.71      186.18     24.03 o 
  11 -13   1      425.79      569.11     52.48 o 
  -5 -12   1     1788.89     1858.76     46.69 o 
  -4 -12   1     1470.66     1431.09     94.04 o 
  -3 -12   1       81.40       72.76     20.59 o 
  -2 -12   1       28.59       31.03     24.93 o 
  -1 -12   1      960.92      907.30     55.00 o 
   0 -12   1       40.29       34.41     24.30 o 
   1 -12   1       54.97       48.54     32.55 o 
   2 -12   1     1255.59     1125.71     28.27 o 
   3 -12   1     3937.70     3853.57    109.62 o 
   4 -12   1      705.81      790.53     24.70 o 
   5 -12   1    10803.82     9704.08    208.66 o 
   6 -12   1     3056.21     2897.58    123.82 o 
   7 -12   1      213.77      203.58     19.69 o 
   8 -12   1      276.84      311.86     22.11 o 
   9 -12   1     1657.06     1639.48     41.90 o 
  10 -12   1      435.68      363.36     23.24 o 
  11 -12   1       80.97      103.82     25.00 o 
  -6 -11   1     1179.62     1326.08     41.33 o 
  -5 -11   1        4.89       15.41     21.75 o 
  -4 -11   1      113.05      131.10     25.98 o 
  -3 -11   1       12.76       38.13     19.46 o 
  -2 -11   1      193.49      250.41     41.72 o 
  -1 -11   1       46.74       35.63     14.55 o 
   0 -11   1     1542.22     1313.20     32.95 o 
   1 -11   1     7370.52     7150.80    179.70 o 
   2 -11   1      227.67      264.88     17.02 o 
   3 -11   1     4740.82     4248.68    100.26 o 
   4 -11   1     4133.58     3515.26     90.29 o 
   5 -11   1        4.49        0.93     20.57 o 
   6 -11   1       27.18       29.14     14.06 o 
   7 -11   1      833.49      842.86     27.41 o 
   8 -11   1      759.57      726.50     46.08 o 
   9 -11   1      318.08      253.60     29.16 o 
  10 -11   1      151.69      125.11     22.41 o 
  11 -11   1      299.46      436.89     33.28 o 
  -7 -10   1       48.64        2.27     35.98 o 
  -6 -10   1      581.46      548.61     28.69 o 
  -5 -10   1      132.59      170.99     21.05 o 
  -4 -10   1      131.11      118.27     21.28 o 
  -3 -10   1      153.05      160.29     26.46 o 
  -2 -10   1     1161.83     1110.49     44.39 o 
  -1 -10   1     7422.10     7253.34    147.33 o 
   0 -10   1        0.81       14.41     13.05 o 
   1 -10   1    12579.29    11656.88    193.73 o 
   2 -10   1     4470.96     3964.50     78.24 o 
   3 -10   1      877.65      782.05     26.77 o 
   4 -10   1     1068.22     1140.36     42.08 o 
   5 -10   1     2847.90     2523.72     73.12 o 
   6 -10   1     2242.87     2465.65     68.59 o 
   7 -10   1       52.91       29.84     20.92 o 
   8 -10   1     1672.08     1511.53     37.46 o 
   9 -10   1      179.50      202.08     27.63 o 
  10 -10   1       52.15       71.31     21.87 o 
  11 -10   1     1604.92     1587.05     47.87 o 
  12 -10   1      713.10      807.67     32.06 o 
  -8  -9   1       16.27        9.38     25.86 o 
  -7  -9   1      671.40      710.65     48.60 o 
  -6  -9   1      167.08      148.74     22.53 o 
  -5  -9   1     1323.12     1405.59     46.34 o 
  -4  -9   1     1651.11     1454.82     34.54 o 
  -3  -9   1     4001.94     4018.72    109.09 o 
  -2  -9   1      244.27      240.60     16.29 o 
  -1  -9   1    12389.19    11661.79    216.66 o 
   0  -9   1     2033.87     2135.72     64.24 o 
   1  -9   1       28.41       25.53     11.55 o 
   2  -9   1      233.72      200.00     15.49 o 
   3  -9   1     2493.21     2000.48     63.74 o 
   4  -9   1      754.59      810.52     23.04 o 
   5  -9   1       92.37      157.85     14.24 o 
   6  -9   1     2341.16     2538.50     56.46 o 
   7  -9   1     2566.23     2255.03     47.05 o 
   8  -9   1      296.74      314.54     16.74 o 
   9  -9   1     1943.64     1688.17     39.86 o 
  10  -9   1     1675.73     1349.94     47.29 o 
  11  -9   1      318.79      223.56     21.08 o 
  12  -9   1       22.46       10.96     22.15 o 
  -8  -8   1      168.18      167.18     24.71 o 
  -7  -8   1        2.67       34.11     22.06 o 
  -6  -8   1      476.92      471.44     21.97 o 
  -5  -8   1     1667.25     1654.04     41.80 o 
  -4  -8   1      719.17      696.11     21.17 o 
  -3  -8   1     4459.15     4129.01    100.81 o 
  -2  -8   1     4504.22     4308.27     96.11 o 
  -1  -8   1       32.56       24.38     20.51 o 
   0  -8   1      971.00      901.58     32.74 o 
   1  -8   1     2234.61     1768.05     49.81 o 
   2  -8   1      706.55      821.41     28.79 o 
   3  -8   1      236.74      214.98     16.43 o 
   4  -8   1     1224.73     1459.13     38.18 o 
   5  -8   1     1024.74      993.89     40.14 o 
   6  -8   1       74.69       78.80     11.67 o 
   7  -8   1     3961.90     3907.46     75.63 o 
   8  -8   1     2940.50     2814.62     64.78 o 
   9  -8   1      113.84       82.26     14.86 o 
  10  -8   1        9.81       -3.78     20.17 o 
  11  -8   1      670.40      640.53     25.53 o 
  12  -8   1      586.90      592.04     83.25 o 
  -9  -7   1       31.24       51.06     26.85 o 
  -8  -7   1       20.12       -3.00     22.22 o 
  -7  -7   1     1559.69     1750.28     42.27 o 
  -6  -7   1      509.10      586.71     23.73 o 
  -5  -7   1    10332.71     9663.22    169.13 o 
  -4  -7   1     4160.72     3552.19     82.39 o 
  -3  -7   1      790.42      823.23     35.42 o 
  -2  -7   1      171.10      143.60     12.32 o 
  -1  -7   1     2258.22     1871.38    109.72 o 
   0  -7   1     1528.71     1635.97     32.95 o 
   1  -7   1      630.58      612.24     19.74 o 
   2  -7   1      408.66      350.83     15.93 o 
   3  -7   1      478.37      296.43     13.39 o 
   4  -7   1        0.90        2.40     11.18 o 
   5  -7   1    18253.21    17630.72    323.75 o 
   6  -7   1     1796.02     1749.82     37.06 o 
   7  -7   1      956.77     1067.65     31.17 o 
   8  -7   1      340.96      409.70     16.91 o 
   9  -7   1     1608.78     1621.95     35.89 o 
  10  -7   1       33.39       32.95     18.19 o 
  11  -7   1        5.80        8.68     30.16 o 
  12  -7   1       37.92       25.34     23.85 o 
  -9  -6   1      211.36      255.70     33.53 o 
  -8  -6   1      162.14      181.94     25.21 o 
  -7  -6   1     2353.67     2128.54     46.52 o 
  -6  -6   1     2884.86     2695.88    112.20 o 
  -5  -6   1       16.94       39.15     15.77 o 
  -4  -6   1     1031.67     1071.84     25.24 o 
  -3  -6   1     2624.11     2223.99     53.18 o 
  -2  -6   1      682.25      809.79     21.25 o 
  -1  -6   1      628.72      596.27     19.00 o 
   0  -6   1      103.91       67.30     14.07 o 
   1  -6   1     7717.51     6593.10    332.26 o 
   2  -6   1      667.96      571.93     17.40 o 
   3  -6   1     8311.82     9051.77    237.33 o 
   4  -6   1     8556.15     7034.94    131.67 o 
   5  -6   1     2099.89     2294.62     46.22 o 
   6  -6   1      310.92      327.83     19.67 o 
   7  -6   1     3619.38     3183.34     62.29 o 
   8  -6   1     1688.47     1637.11     35.18 o 
   9  -6   1        3.92       -8.95     13.43 o 
  10  -6   1      233.96      269.54     19.96 o 
  11  -6   1      200.36      218.69     23.86 o 
  12  -6   1       55.51      137.48     22.14 o 
 -10  -5   1      179.04      217.35     24.13 o 
  -9  -5   1     1830.83     1865.64     43.70 o 
  -8  -5   1      752.84      646.98     25.35 o 
  -7  -5   1      157.99      136.77     15.77 o 
  -6  -5   1       15.80       10.82     12.38 o 
  -5  -5   1     3148.33     2862.97     80.90 o 
  -4  -5   1      634.14      771.37     19.69 o 
  -3  -5   1      215.79      202.26     11.50 o 
  -2  -5   1      423.21      299.24     11.74 o 
  -1  -5   1     7600.35     6941.55    182.59 o 
   0  -5   1       31.71       42.47     13.90 o 
   1  -5   1    17436.70    16906.85    310.94 o 
   2  -5   1    21429.59    17582.00    322.74 o 
   3  -5   1      855.28     1221.74     26.83 o 
   4  -5   1     1180.63     1386.94     45.12 o 
   5  -5   1     4934.39     4010.92     76.60 o 
   6  -5   1     6250.59     6449.39    170.20 o 
   7  -5   1     2962.35     3352.61     92.34 o 
   8  -5   1      289.94      216.45     13.67 o 
   9  -5   1     2129.31     1890.45     39.87 o 
  10  -5   1      701.71      678.48     23.37 o 
  11  -5   1      222.57      195.95     21.17 o 
  12  -5   1      409.45      336.91     21.83 o 
 -10  -4   1      864.22      868.42     33.42 o 
  -9  -4   1        0.77       26.54     18.53 o 
  -8  -4   1      329.63      283.87     30.08 o 
  -7  -4   1      999.13     1000.91     25.83 o 
  -6  -4   1     2241.30     2411.86     47.86 o 
  -5  -4   1      117.04      156.95     11.14 o 
  -4  -4   1     1064.13     1336.46     28.57 o 
  -3  -4   1      487.90      295.02     13.84 o 
  -2  -4   1      679.78      728.43     26.05 o 
  -1  -4   1    17677.06    17727.99    324.33 o 
   0  -4   1       81.33       81.37     14.88 o 
   1  -4   1      161.63      180.92     14.42 o 
   2  -4   1     3921.37     3970.15     75.26 o 
   3  -4   1       34.45       26.72      6.93 o 
   4  -4   1      190.10      463.65     13.68 o 
   5  -4   1     1194.14     1830.06     37.31 o 
   6  -4   1     4649.75     5511.50    103.57 o 
   7  -4   1     1514.55     1270.58     37.17 o 
   8  -4   1      352.86      363.51     15.09 o 
   9  -4   1     1080.68     1161.48     34.61 o 
  10  -4   1     1374.24     1094.03     29.27 o 
  11  -4   1       29.74        4.19     18.14 o 
  12  -4   1      157.74      205.74     21.89 o 
 -10  -3   1      230.35      217.29     21.27 o 
  -9  -3   1     1745.57     1562.10     51.22 o 
  -8  -3   1      731.84      635.21     32.78 o 
  -7  -3   1       39.86       46.41     11.91 o 
  -6  -3   1     2195.17     2501.39     49.21 o 
  -5  -3   1      976.11      867.44     33.57 o 
  -4  -3   1        0.02       17.75      8.54 o 
  -3  -3   1     8832.89     9562.42    175.92 o 
  -2  -3   1    21748.20    19245.17    351.55 o 
  -1  -3   1      116.12      184.62      8.98 o 
   0  -3   1     2004.83     1777.51     52.34 o 
   1  -3   1    47143.66    39829.85   1028.02 o 
   2  -3   1    36558.90    36495.90    768.13 o 
   3  -3   1     1864.11     2384.01     46.69 o 
   4  -3   1      845.55     1423.49     29.52 o 
   5  -3   1     7426.54     5442.68    102.01 o 
   6  -3   1     2184.32     2097.43     42.12 o 
   7  -3   1     1876.81     1844.03     39.81 o 
   8  -3   1      496.56      479.01     31.60 o 
   9  -3   1      777.31      946.18     43.01 o 
  10  -3   1       48.94       30.06     22.09 o 
  11  -3   1      457.47      551.15     23.50 o 
  12  -3   1     1129.48     1226.88     34.01 o 
 -11  -2   1      522.62      701.61     27.76 o 
 -10  -2   1      383.74      337.87     21.88 o 
  -9  -2   1      270.00      201.07     18.56 o 
  -8  -2   1     1482.28     1407.52     31.11 o 
  -7  -2   1     2264.58     2112.13     42.26 o 
  -6  -2   1       91.50      108.46     10.42 o 
  -5  -2   1    17659.16    18912.05    345.99 o 
  -4  -2   1     8416.36     7399.93    136.78 o 
  -3  -2   1      936.78     1320.21     26.72 o 
  -2  -2   1     4405.31     4493.51     96.89 o 
  -1  -2   1    47331.39    46617.44   1698.97 o 
   0  -2   1     8752.53    10986.53    201.40 o 
   1  -2   1     6031.67     5072.35    132.45 o 
   2  -2   1      193.39      100.75      6.19 o 
   3  -2   1       42.30      143.17      8.01 o 
   4  -2   1     1438.28     1130.39     34.95 o 
   5  -2   1    20773.90    20020.50    366.49 o 
   6  -2   1     5082.20     4483.71     84.84 o 
   7  -2   1     1088.95     1199.20     26.85 o 
   8  -2   1       34.98       11.81     11.72 o 
   9  -2   1     2634.19     2548.41     51.22 o 
  10  -2   1       72.22       64.68     18.17 o 
  11  -2   1       71.12       84.28     20.10 o 
  12  -2   1       43.25       22.12     21.73 o 
 -11  -1   1       64.41       61.57     19.87 o 
 -10  -1   1       85.25       78.71     21.15 o 
  -9  -1   1      156.78      219.47     34.29 o 
  -8  -1   1      314.38      334.83     16.76 o 
  -7  -1   1     3541.84     3777.04     71.71 o 
  -6  -1   1     1690.39     1589.57     32.52 o 
  -5  -1   1     2118.93     2520.48     48.75 o 
  -4  -1   1     1410.78     1553.37     31.25 o 
  -3  -1   1       41.60       16.68      6.00 o 
  -2  -1   1    37600.27    43570.65   1587.34 o 
  -1  -1   1     6160.01     5460.72    100.00 o 
   1  -1   1    28783.16    22042.41    803.44 o 
   2  -1   1      252.26      182.84     15.30 o 
   3  -1   1     1082.16     1630.11     33.12 o 
   4  -1   1       58.31       46.00      8.79 o 
   5  -1   1    12160.63    13970.54    275.90 o 
   6  -1   1      427.08      436.73     14.50 o 
   7  -1   1     6659.27     6231.96    116.48 o 
   8  -1   1     2092.20     2128.14     62.16 o 
   9  -1   1        0.64        4.01     13.61 o 
  10  -1   1        4.33       -5.64     21.00 o 
  11  -1   1        3.99       29.02     19.53 o 
 -11   0   1      242.62      294.59     20.49 o 
 -10   0   1       86.10       66.22     17.26 o 
  -9   0   1     1788.90     1811.47     77.44 o 
  -8   0   1     2549.21     2613.55     51.47 o 
  -7   0   1      874.89      987.77     32.50 o 
  -6   0   1      428.71      453.68     13.71 o 
  -5   0   1     4990.63     4287.20    155.49 o 
  -4   0   1      262.95      539.48     21.64 o 
  -3   0   1     1802.54     2606.77     68.40 o 
  -2   0   1      222.47      120.86      6.27 o 
   1   0   1    25134.31    21387.04   2501.38 o 
   2   0   1    10004.51    14323.55    370.58 o 
   3   0   1     2456.90     2752.28     52.65 o 
   4   0   1      510.16      796.39     18.86 o 
   5   0   1     2714.23     2014.55     40.31 o 
   6   0   1     5366.48     5771.18    109.55 o 
   7   0   1     2260.31     2591.23     50.98 o 
   8   0   1      321.23      337.99     22.88 o 
   9   0   1      230.42      246.28     17.44 o 
  10   0   1       18.36       16.05     17.15 o 
  11   0   1      891.27      881.23     28.28 o 
 -11   1   1     1413.11     1507.77     50.38 o 
 -10   1   1     1540.95     1581.46     64.08 o 
  -9   1   1       76.87       84.89     13.55 o 
  -8   1   1      403.99      497.67     22.13 o 
  -7   1   1     3675.42     3366.50     64.36 o 
  -6   1   1     6334.23     6886.34    157.63 o 
  -5   1   1     1366.18     1939.48     48.56 o 
  -4   1   1      894.99     1564.50     46.51 o 
  -3   1   1       19.30      170.75     10.43 o 
  -2   1   1      457.44      198.69      6.14 o 
  -1   1   1    24424.02    17302.86    631.68 o 
   0   1   1     3436.34     7984.35    168.32 o 
   1   1   1     6342.92     6103.03    112.17 o 
   2   1   1    12440.55    13584.75    248.71 o 
   3   1   1     4224.68     4689.09     87.68 o 
   4   1   1     1767.38     2158.69     42.63 o 
   5   1   1       23.32        5.01      9.16 o 
   6   1   1      775.21     1027.61     23.72 o 
   7   1   1      111.74      120.55     15.19 o 
   8   1   1       26.54       32.66     14.33 o 
   9   1   1      779.22      561.02     21.44 o 
  10   1   1     1445.81     1264.64     32.94 o 
  11   1   1      251.36      261.80     22.21 o 
 -12   2   1      694.27      745.83     35.49 o 
 -11   2   1      236.98      200.16     18.89 o 
 -10   2   1        4.39       12.40     15.16 o 
  -9   2   1     1638.53     1828.62     38.46 o 
  -8   2   1     1686.89     1773.95     39.88 o 
  -7   2   1     3201.39     3556.67     96.16 o 
  -6   2   1     4681.39     5388.21    100.63 o 
  -5   2   1     6615.94     5364.46    169.94 o 
  -4   2   1     1548.98     1181.66     33.13 o 
  -3   2   1     1102.82     1431.53     35.03 o 
  -2   2   1    10607.52    12448.47    227.53 o 
  -1   2   1     5579.47     5417.38    126.87 o 
   0   2   1    40860.36    42793.27   1558.51 o 
   2   2   1    32520.54    34092.64    823.44 o 
   3   2   1      908.88     1278.85     49.90 o 
   4   2   1      508.80      335.40     15.56 o 
   5   2   1     3259.95     3209.41     61.58 o 
   6   2   1        8.01       12.24     10.33 o 
   7   2   1      415.14      429.84     15.59 o 
   8   2   1      505.02      477.66     18.73 o 
   9   2   1     1436.03     1078.00     29.85 o 
  10   2   1       69.83       31.44     18.09 o 
  11   2   1     1445.61     1661.66     42.16 o 
 -12   3   1       35.48       15.94     34.60 o 
 -11   3   1      761.25      755.91     32.69 o 
 -10   3   1       34.50       19.10     14.92 o 
  -9   3   1        3.21       27.78     14.69 o 
  -8   3   1      314.02      250.22     12.85 o 
  -7   3   1     1203.77     1042.76     23.56 o 
  -6   3   1     2071.84     2189.32     57.19 o 
  -5   3   1    20178.74    18691.46    341.95 o 
  -4   3   1       76.36       84.11      7.26 o 
  -3   3   1     1935.98     2497.48     47.66 o 
  -2   3   1    12675.79    11814.17    216.61 o 
  -1   3   1    45609.38    45112.91   1647.53 o 
   0   3   1    16399.64    16121.83    263.82 o 
   1   3   1       60.92      106.64      8.82 o 
   2   3   1       25.84       35.90     12.86 o 
   3   3   1       64.85       21.96     16.66 o 
   4   3   1      612.64      902.81     27.88 o 
   5   3   1     3302.12     3941.85    106.09 o 
   6   3   1      132.93       80.46     14.16 o 
   7   3   1     1001.57     1049.93     25.34 o 
   8   3   1       34.18       97.86     23.27 o 
   9   3   1     2918.53     2912.27    117.84 o 
  10   3   1     1606.99     1663.31     40.40 o 
 -12   4   1      559.80      676.54     33.36 o 
 -11   4   1       13.53        1.74     18.28 o 
 -10   4   1      212.10      231.85     16.16 o 
  -9   4   1     1918.82     1745.23     36.93 o 
  -8   4   1      377.74      426.46     14.95 o 
  -7   4   1     1848.87     1769.76     36.15 o 
  -6   4   1     4679.49     4076.99     77.23 o 
  -5   4   1    11962.55    13178.08    316.62 o 
  -4   4   1      568.49      881.44     19.91 o 
  -3   4   1     5013.14     4463.78     84.05 o 
  -2   4   1    30695.06    30625.75   1020.84 o 
  -1   4   1       82.65       80.32     10.23 o 
   0   4   1     6379.32     6779.30    126.00 o 
   1   4   1      783.12      820.01     22.08 o 
   2   4   1     1785.32     2173.69     43.17 o 
   3   4   1      853.45     1051.34     26.82 o 
   4   4   1    10744.15     9962.55    183.76 o 
   5   4   1     4200.92     4435.12     84.09 o 
   6   4   1      318.43      382.25     15.42 o 
   7   4   1     3686.10     3523.32     86.52 o 
   8   4   1     1079.43     1091.32     29.12 o 
   9   4   1       19.61      -15.24     27.39 o 
  10   4   1        4.24        0.36     21.14 o 
 -12   5   1       34.18       -0.42     26.44 o 
 -11   5   1      158.33      217.05     22.04 o 
 -10   5   1      658.72      841.01     33.19 o 
  -9   5   1     1054.84     1071.27     26.06 o 
  -8   5   1      412.41      405.85     16.18 o 
  -7   5   1     1202.84     1183.36     26.75 o 
  -6   5   1      376.12      373.81     13.12 o 
  -5   5   1     2626.60     2141.23     42.70 o 
  -4   5   1     1631.31     1926.20     73.95 o 
  -3   5   1      835.67     1244.84     27.55 o 
  -2   5   1       94.88       30.32      8.82 o 
  -1   5   1      817.42      768.15     39.52 o 
   0   5   1      738.59      790.87     29.53 o 
   1   5   1     7291.50     7666.48    127.49 o 
   2   5   1    11433.46    10522.43    241.60 o 
   3   5   1     5855.15     5342.20    100.26 o 
   4   5   1      402.52      450.08     16.09 o 
   5   5   1    14970.90    14123.04    259.69 o 
   6   5   1     2278.88     2232.23     45.50 o 
   7   5   1      539.61      558.07     34.40 o 
   8   5   1       20.20       -2.00     16.45 o 
   9   5   1       12.46      -20.87     19.68 o 
 -12   6   1       59.11      122.96     42.27 o 
 -11   6   1      200.18      185.63     19.15 o 
 -10   6   1     1237.89     1189.36     30.15 o 
  -9   6   1      755.68      828.87     22.38 o 
  -8   6   1       68.22       46.99     12.32 o 
  -7   6   1     6936.05     6781.56    126.63 o 
  -6   6   1     5615.61     5614.22    171.39 o 
  -5   6   1       12.70       20.55      9.05 o 
  -4   6   1      607.61      349.27     13.08 o 
  -3   6   1       53.78        8.28      9.64 o 
  -2   6   1     1633.29     2100.17     43.78 o 
  -1   6   1     6612.95     7440.63    140.01 o 
   0   6   1     6277.68     7006.96    150.73 o 
   1   6   1    13363.95    12441.60    237.99 o 
   2   6   1      365.38      503.94     21.36 o 
   3   6   1     9286.27     8020.77    148.88 o 
   4   6   1     6169.05     6295.86    117.89 o 
   5   6   1      143.18      150.04     20.21 o 
   6   6   1       68.16       77.09     21.07 o 
   7   6   1     1142.08      982.39     36.76 o 
   8   6   1       31.26       24.49     21.10 o 
   9   6   1       83.78       54.92     22.39 o 
 -12   7   1      357.29      328.43     25.38 o 
 -11   7   1       30.83       11.40     18.70 o 
 -10   7   1       68.37       45.70     16.01 o 
  -9   7   1     2704.13     2556.44     87.23 o 
  -8   7   1     2325.77     2267.30     46.32 o 
  -7   7   1     2346.77     2611.28     52.06 o 
  -6   7   1      827.08      999.63     30.75 o 
  -5   7   1     2902.32     2939.58     57.98 o 
  -4   7   1      613.67      922.64     23.43 o 
  -3   7   1      754.78     1033.53     31.62 o 
  -1   7   1    13186.55    11823.08    196.07 o 
   0   7   1      710.43      903.35     52.66 o 
   1   7   1    21564.73    19933.04    562.83 o 
   2   7   1     2872.22     2566.81     46.16 o 
   3   7   1        0.66       13.71     18.73 o 
   4   7   1      247.22      271.55     14.64 o 
   5   7   1       45.08       30.77     18.39 o 
   6   7   1     1336.35     1165.43     31.11 o 
   7   7   1      536.30      478.20     22.17 o 
   8   7   1      311.86      334.91     23.02 o 
   9   7   1      360.78      416.15     46.53 o 
 -12   8   1      122.62      105.87     22.82 o 
 -11   8   1      432.49      633.01     26.31 o 
 -10   8   1      100.47      107.56     27.47 o 
  -9   8   1        3.24       -9.84     14.37 o 
  -8   8   1      346.01      413.93     16.41 o 
  -7   8   1       37.60       60.57     11.97 o 
  -6   8   1       14.57       -5.89     11.21 o 
  -5   8   1     3294.36     3777.59     74.07 o 
  -4   8   1    10295.46     9331.17    174.01 o 
  -3   8   1     5757.29     5066.22    286.13 o 
  -2   8   1      342.10      440.58     16.68 o 
  -1   8   1    21213.61    18401.71    338.46 o 
   0   8   1    14777.42    14767.00    345.66 o 
   1   8   1     1129.75     1093.04     36.19 o 
   2   8   1      209.86      279.84     14.69 o 
   3   8   1     1300.11     1180.41     30.14 o 
   4   8   1     1147.41     1083.54     80.13 o 
   5   8   1      144.37      159.26     17.78 o 
   6   8   1      689.88      754.08     25.10 o 
   7   8   1     1043.87     1126.73     38.46 o 
   8   8   1        6.29        0.32     32.06 o 
 -12   9   1     1150.67     1290.79     38.19 o 
 -11   9   1       45.30       79.28     25.27 o 
 -10   9   1        3.56       -5.51     19.98 o 
  -9   9   1      151.49      182.67     22.76 o 
  -8   9   1       37.68       11.02     22.83 o 
  -7   9   1      404.51      377.90     28.45 o 
  -6   9   1       79.82       75.30     12.72 o 
  -5   9   1     4599.86     4253.38     82.93 o 
  -4   9   1      472.54      531.93     20.99 o 
  -3   9   1     9313.12     8298.87    155.58 o 
  -2   9   1     2725.52     2618.80     48.42 o 
  -1   9   1     1166.52     1147.94     28.62 o 
   0   9   1      525.73      685.66     21.15 o 
   1   9   1      162.49      193.97     27.68 o 
   2   9   1      411.23      327.79     16.41 o 
   3   9   1      874.59      751.71     27.82 o 
   4   9   1     1538.64     1629.92     38.34 o 
   5   9   1      322.02      479.55     23.31 o 
   6   9   1       16.46       40.74     22.00 o 
   7   9   1     2265.65     2494.11    109.56 o 
 -12  10   1       44.46       35.08     23.63 o 
 -11  10   1        0.91      -16.08     23.17 o 
 -10  10   1       20.49       62.20     35.42 o 
  -9  10   1      865.71      564.86     39.00 o 
  -8  10   1      480.40      458.02     35.80 o 
  -7  10   1     1131.28     1079.78     35.78 o 
  -6  10   1      265.55      329.63     16.46 o 
  -5  10   1    14930.10    13096.61    277.70 o 
  -4  10   1     6515.72     6286.19    154.17 o 
  -3  10   1        5.85        6.94     15.35 o 
  -2  10   1      191.63      278.70     14.19 o 
  -1  10   1      158.17      179.69     22.39 o 
   0  10   1      801.73      803.59     33.97 o 
   1  10   1      330.54      326.83     21.25 o 
   2  10   1     2434.02     2271.77     71.13 o 
   3  10   1     2043.91     2083.95     73.28 o 
   4  10   1        3.56        1.76     20.12 o 
   5  10   1     3137.66     3539.76     72.88 o 
   6  10   1     1591.19     1608.98     41.25 o 
   7  10   1       55.23       58.37     26.45 o 
 -11  11   1      929.40      893.45     47.06 o 
 -10  11   1     1312.23     1269.35     42.94 o 
  -9  11   1     1360.80     1165.29     43.86 o 
  -8  11   1       14.28       47.33     18.29 o 
  -7  11   1     3841.94     3384.75    103.69 o 
  -6  11   1     2450.82     2095.71     61.56 o 
  -5  11   1      189.34      209.25     16.25 o 
  -4  11   1      257.31      286.15     17.44 o 
  -3  11   1     1208.07     1133.15     29.04 o 
  -2  11   1      386.12      341.63     15.84 o 
  -1  11   1      328.48      302.93     23.56 o 
   0  11   1     1575.20     1355.11     33.18 o 
   1  11   1     2931.94     2782.95     58.80 o 
   2  11   1        4.87       20.00     25.28 o 
   3  11   1     3362.98     3338.21     94.24 o 
   4  11   1     3921.39     3859.30    148.39 o 
   5  11   1      401.79      423.70     26.79 o 
   6  11   1        2.25       38.97     25.45 o 
 -11  12   1      264.79      292.29     27.25 o 
 -10  12   1      131.78      118.68     21.25 o 
  -9  12   1     3142.87     2572.33     93.68 o 
  -8  12   1     1208.68     1153.63     33.30 o 
  -7  12   1      562.58      577.47     31.57 o 
  -6  12   1       80.57       79.09     19.43 o 
  -5  12   1       59.36       48.04     15.49 o 
  -4  12   1     1077.13     1033.33     50.80 o 
  -3  12   1      827.74      848.20     23.83 o 
  -2  12   1     2375.52     2219.54     54.39 o 
  -1  12   1     2849.02     2886.16     62.12 o 
   0  12   1       12.94       22.71     17.11 o 
   1  12   1     3017.53     3013.82     64.09 o 
   2  12   1     1090.45     1010.60     40.13 o 
   3  12   1      980.57      895.22     45.01 o 
   4  12   1      159.81      199.49     23.38 o 
   5  12   1       11.21       40.86     25.48 o 
 -11  13   1     1442.65     1667.87     59.82 o 
 -10  13   1     1768.32     1701.57     44.85 o 
  -9  13   1       22.04       34.28     24.38 o 
  -8  13   1        7.73        0.12     22.68 o 
  -7  13   1      973.93      999.97     49.07 o 
  -6  13   1     1346.44     1349.79     52.48 o 
  -5  13   1      139.93      143.82     20.63 o 
  -4  13   1     1522.54     1558.31     69.21 o 
  -3  13   1     1984.06     1931.51     46.58 o 
  -2  13   1        1.60        6.75     25.03 o 
  -1  13   1     3034.73     3167.97     67.51 o 
   0  13   1     1050.73     1030.56     37.79 o 
   1  13   1      162.00      187.39     20.64 o 
   2  13   1      307.97      248.05     23.10 o 
   3  13   1      556.88      510.33     27.27 o 
   4  13   1      240.32      225.89     26.76 o 
 -10  14   1       12.61        9.31     26.92 o 
  -9  14   1        0.54       -8.41     26.84 o 
  -8  14   1       37.46       45.64     24.16 o 
  -7  14   1      520.31      512.13     26.48 o 
  -6  14   1      674.35      806.91     30.11 o 
  -5  14   1      355.86      440.23     40.68 o 
  -4  14   1        3.10       14.36     19.80 o 
  -3  14   1     3476.97     3570.02    132.91 o 
  -2  14   1     1140.91     1188.49     49.73 o 
  -1  14   1      147.91      196.39     32.83 o 
   0  14   1     1333.13     1243.20     35.73 o 
   1  14   1      890.42      780.83     44.16 o 
   2  14   1       85.18       39.34     23.91 o 
   3  14   1        3.81       28.19     23.19 o 
  -9  15   1       74.48       55.31     26.94 o 
  -8  15   1      301.40      312.22     26.38 o 
  -7  15   1     1066.29     1174.12     37.01 o 
  -6  15   1       25.44       73.27     27.39 o 
  -5  15   1     3357.82     3660.53     76.42 o 
  -4  15   1     3915.94     3952.29     80.78 o 
  -3  15   1      966.99      932.52     69.08 o 
  -2  15   1      342.65      350.45     23.48 o 
  -1  15   1      895.01      766.34     35.51 o 
   0  15   1     2460.83     2501.41     83.60 o 
   1  15   1      357.88      355.37     44.39 o 
   2  15   1      642.70      680.00     65.39 o 
  -9  16   1      339.28      353.82     30.37 o 
  -8  16   1        2.84       11.37     35.13 o 
  -7  16   1     2362.70     2626.70     60.15 o 
  -6  16   1     1656.84     1696.37     41.93 o 
  -5  16   1      378.37      350.94     24.31 o 
  -4  16   1      178.55      258.57     24.40 o 
  -3  16   1      603.93      561.15     48.95 o 
  -2  16   1      103.44      146.88     21.78 o 
  -1  16   1      378.22      399.39     24.76 o 
   0  16   1      232.72      248.59     33.53 o 
   1  16   1     1347.08     1169.86     43.65 o 
  -7  17   1       48.58       69.44     26.81 o 
  -6  17   1        6.67       27.65     24.99 o 
  -5  17   1       13.74       43.26     23.53 o 
  -4  17   1      225.22      236.79     25.06 o 
  -3  17   1        3.04      -51.40     35.60 o 
  -2  17   1      644.76      673.51     29.30 o 
  -1  17   1     1377.21     1300.64     48.51 o 
   3 -18   2      506.03      635.40     30.30 o 
   4 -18   2       54.15       39.71     23.90 o 
   5 -18   2      817.76      818.98     46.34 o 
   6 -18   2      186.05      259.73     35.38 o 
   0 -17   2      333.90      338.69     27.73 o 
   1 -17   2      303.11      327.46     31.82 o 
   2 -17   2        9.93       15.50     41.03 o 
   3 -17   2      169.25      196.11     24.05 o 
   4 -17   2      383.79      408.47     27.49 o 
   5 -17   2      424.11      440.60     39.28 o 
   6 -17   2      794.57      707.12     32.20 o 
   7 -17   2      693.13      710.48     32.13 o 
   8 -17   2     1277.91     1258.70     58.99 o 
  -1 -16   2      335.76      363.36     51.76 o 
   0 -16   2       14.66       10.85     21.54 o 
   1 -16   2      169.45      250.22     28.58 o 
   2 -16   2     1028.63     1050.35     79.64 o 
   3 -16   2      654.54      698.82     31.36 o 
   4 -16   2      780.22      913.59     38.05 o 
   5 -16   2     2163.10     2169.48     52.43 o 
   6 -16   2     1893.68     1981.95     60.34 o 
   7 -16   2       30.75       25.30     27.86 o 
   8 -16   2      569.31      605.12     36.43 o 
   9 -16   2      325.86      330.85     29.45 o 
  -3 -15   2      527.49      537.49     32.22 o 
  -2 -15   2       15.30       45.57     31.93 o 
  -1 -15   2      194.20      171.79     48.83 o 
   0 -15   2      100.92      189.79     22.68 o 
   1 -15   2       54.54       49.71     22.10 o 
   2 -15   2      183.24      195.99     22.98 o 
   3 -15   2     2936.26     2864.65    101.89 o 
   4 -15   2      754.07      845.60     29.79 o 
   5 -15   2        3.97        4.17     24.68 o 
   6 -15   2     1103.98     1218.33     63.64 o 
   7 -15   2     1984.21     1911.51     62.08 o 
   8 -15   2        4.09        5.15     23.93 o 
   9 -15   2      316.01      323.14     26.99 o 
  10 -15   2       11.47       25.12     51.59 o 
  -4 -14   2       50.71       64.91     25.46 o 
  -3 -14   2      156.86      192.27     36.77 o 
  -2 -14   2      961.41     1049.89     45.69 o 
  -1 -14   2       41.37       35.45     21.12 o 
   0 -14   2     2344.11     2455.86     55.86 o 
   1 -14   2     2970.27     3123.87    116.89 o 
   2 -14   2     4455.11     4942.81    225.68 o 
   3 -14   2      727.20      763.52     27.00 o 
   4 -14   2      539.01      628.24     26.87 o 
   5 -14   2     1006.43     1164.84     62.56 o 
   6 -14   2      142.41      128.60     22.71 o 
   7 -14   2       73.60       94.93     22.30 o 
   8 -14   2      202.40      282.78     29.46 o 
   9 -14   2       49.91       89.12     27.60 o 
  10 -14   2     1077.06     1106.68     35.86 o 
  -5 -13   2      720.55      815.00     32.84 o 
  -4 -13   2      306.04      303.02     41.59 o 
  -3 -13   2      685.13      683.95     34.24 o 
  -2 -13   2      195.98      213.08     20.39 o 
  -1 -13   2     2959.51     3017.84     65.59 o 
   0 -13   2     1162.26     1208.24     48.09 o 
   1 -13   2      199.57      305.42     30.02 o 
   2 -13   2     1165.17     1160.42     42.94 o 
   3 -13   2     1755.62     1769.29     42.76 o 
   4 -13   2      710.29      772.49     26.56 o 
   5 -13   2     1483.12     1431.72     37.49 o 
   6 -13   2       36.35       44.78     19.38 o 
   7 -13   2       99.39      145.65     20.98 o 
   8 -13   2       88.67       94.13     20.31 o 
   9 -13   2      948.35      964.07     40.26 o 
  10 -13   2      969.81      991.20     32.62 o 
  11 -13   2      110.14      181.74     25.17 o 
  -6 -12   2      158.47      227.28     28.11 o 
  -5 -12   2      383.21      357.26     49.14 o 
  -4 -12   2      822.85      895.09     31.30 o 
  -3 -12   2     2730.27     2763.80     60.51 o 
  -2 -12   2     4569.22     4532.09     91.08 o 
  -1 -12   2      196.07      212.55     19.32 o 
   0 -12   2     2974.71     2868.84     70.91 o 
   1 -12   2     5720.18     5226.63    101.07 o 
   2 -12   2      322.53      287.67     25.07 o 
   3 -12   2      154.24      157.60     22.33 o 
   4 -12   2        4.10       15.81     18.46 o 
   5 -12   2      197.16      186.04     17.98 o 
   6 -12   2     1177.74     1079.92     42.74 o 
   7 -12   2      539.28      496.96     22.58 o 
   8 -12   2     7019.95     6181.42    119.68 o 
   9 -12   2        0.23       24.31     19.17 o 
  10 -12   2     1702.44     1578.99     67.87 o 
  11 -12   2     2047.93     2224.42     53.60 o 
  -6 -11   2      676.37      750.69     30.74 o 
  -5 -11   2     2007.81     1883.77     57.88 o 
  -4 -11   2      786.84      755.71     40.17 o 
  -3 -11   2      723.28      693.90     33.46 o 
  -2 -11   2     1097.12     1106.83     37.33 o 
  -1 -11   2     5795.51     5464.08    162.34 o 
   0 -11   2      107.96      104.42     18.95 o 
   1 -11   2     3059.05     2701.76    108.12 o 
   2 -11   2      230.66      237.28     16.13 o 
   3 -11   2     1667.58     1416.24     47.79 o 
   4 -11   2     3630.36     3320.31     67.71 o 
   5 -11   2     1113.17     1122.21     29.28 o 
   6 -11   2     8075.44     7217.30    136.96 o 
   7 -11   2     1328.35     1294.11     32.95 o 
   8 -11   2       68.69       69.53     25.33 o 
   9 -11   2      911.89      839.47     52.31 o 
  10 -11   2       63.07      134.83     39.99 o 
  11 -11   2       62.10      100.19     23.65 o 
  -7 -10   2      641.99      622.87     40.50 o 
  -6 -10   2     1586.74     1837.49     54.65 o 
  -5 -10   2        5.55       40.05     21.30 o 
  -4 -10   2      533.69      694.51     46.64 o 
  -3 -10   2     1911.36     1596.17     40.01 o 
  -2 -10   2      290.13      297.16     30.84 o 
  -1 -10   2     3242.50     2852.82     59.14 o 
   0 -10   2     3738.85     3405.42     72.39 o 
   1 -10   2     2175.26     2035.70     40.95 o 
   2 -10   2       36.27       14.21     16.49 o 
   3 -10   2      603.71      515.53     21.48 o 
   4 -10   2     3620.77     3215.99     65.36 o 
   5 -10   2     1029.71     1180.64     29.91 o 
   6 -10   2     2946.52     2726.35     74.20 o 
   7 -10   2      430.26      355.74     29.77 o 
   8 -10   2     1049.11      981.16     27.88 o 
   9 -10   2        2.89       54.89     25.74 o 
  10 -10   2      664.68      525.72     27.24 o 
  11 -10   2        2.63       -1.24     20.01 o 
  12 -10   2      111.68      141.03     23.43 o 
  -8  -9   2     1069.23     1075.14     37.02 o 
  -7  -9   2       32.13       41.19     44.10 o 
  -6  -9   2     1032.87     1047.73     49.57 o 
  -5  -9   2      998.29     1025.47     40.09 o 
  -4  -9   2      706.07      674.87     46.71 o 
  -3  -9   2      170.77      164.78     17.19 o 
  -2  -9   2      207.47      217.41     17.25 o 
  -1  -9   2     1993.93     1961.62     63.70 o 
   0  -9   2     4039.64     3495.14     77.46 o 
   1  -9   2      506.38      555.49     19.57 o 
   2  -9   2    11793.69    10684.84    423.19 o 
   3  -9   2     1846.36     1757.74     39.72 o 
   4  -9   2    14869.23    14999.95    277.30 o 
   5  -9   2     7504.02     6647.63    125.71 o 
   6  -9   2       85.10       62.15     12.31 o 
   7  -9   2      954.46      961.30     33.82 o 
   8  -9   2        0.15       -1.06     14.50 o 
   9  -9   2      346.34      321.32     19.98 o 
  10  -9   2      770.68      724.20     57.86 o 
  11  -9   2      426.96      396.86     22.63 o 
  12  -9   2      880.77     1102.95     34.44 o 
  -8  -8   2      650.38      598.15     29.43 o 
  -7  -8   2     1678.84     1781.96     44.25 o 
  -6  -8   2      134.24      127.46     27.34 o 
  -5  -8   2     1361.87     1372.62     51.05 o 
  -4  -8   2        9.26       -3.07     17.37 o 
  -3  -8   2     1661.04     1560.25     34.29 o 
  -2  -8   2       29.22        2.26     11.94 o 
  -1  -8   2      528.21      539.74     18.44 o 
   0  -8   2    29879.77    27933.12    457.76 o 
   1  -8   2     2290.42     2890.42     84.52 o 
   2  -8   2     2479.53     2822.85     91.40 o 
   3  -8   2    20220.12    17746.69    327.14 o 
   4  -8   2     1180.72     1002.05     25.32 o 
   5  -8   2      504.12      685.41     26.70 o 
   6  -8   2      654.25      787.85     26.51 o 
   7  -8   2       28.45       65.68     12.76 o 
   8  -8   2      762.08      771.37     22.28 o 
   9  -8   2      494.68      444.57     18.61 o 
  10  -8   2     3605.98     3225.18    252.74 o 
  11  -8   2        4.80        0.61     19.46 o 
  12  -8   2      341.09      349.40     24.82 o 
  -9  -7   2      313.26      373.39     27.74 o 
  -8  -7   2        0.10       14.74     22.13 o 
  -7  -7   2       25.97       -0.69     19.20 o 
  -6  -7   2       19.99       49.27     31.59 o 
  -5  -7   2      201.62      194.12     14.16 o 
  -4  -7   2     3505.27     3221.05     62.61 o 
  -3  -7   2      523.62      473.23     40.07 o 
  -2  -7   2    11185.62    10541.61    212.28 o 
  -1  -7   2     2374.39     2890.81     58.08 o 
   0  -7   2        8.60       46.35     20.27 o 
   1  -7   2     4492.10     3796.49    220.05 o 
   2  -7   2      974.00     1597.63     44.70 o 
   3  -7   2        0.43       25.75     16.11 o 
   4  -7   2       55.71       26.13     15.78 o 
   5  -7   2      186.01      274.35     13.21 o 
   6  -7   2     1902.25     2011.88     41.89 o 
   7  -7   2     1323.02     1193.90     28.32 o 
   8  -7   2    10154.48     9506.10    176.70 o 
   9  -7   2       17.76      -17.61     14.15 o 
  10  -7   2      852.70      684.99     29.94 o 
  11  -7   2     1617.06     1471.03     36.75 o 
  12  -7   2        9.76        3.88     22.46 o 
  -9  -6   2      214.88      304.70     23.15 o 
  -8  -6   2      162.12      138.43     21.32 o 
  -7  -6   2       41.61       84.97     22.65 o 
  -6  -6   2     1029.92     1053.82     33.90 o 
  -5  -6   2     1040.25     1088.62     23.92 o 
  -4  -6   2     3442.81     3244.99     70.21 o 
  -3  -6   2     1727.65     1683.94     35.07 o 
  -2  -6   2     2714.46     2953.45     66.95 o 
  -1  -6   2     4544.87     4127.75     79.67 o 
   0  -6   2      201.16       87.40     11.91 o 
   1  -6   2     3215.87     2828.77    101.22 o 
   2  -6   2     1727.20     2098.80     60.68 o 
   3  -6   2     4974.06     5411.09    102.32 o 
   4  -6   2      482.68      564.25     16.61 o 
   5  -6   2     5262.30     5101.36     96.61 o 
   6  -6   2    14029.77    13527.22    249.21 o 
   7  -6   2      453.89      541.06     17.71 o 
   8  -6   2     1629.78     1579.46     59.36 o 
   9  -6   2     3189.14     3246.12     64.09 o 
  10  -6   2      119.90       58.33     23.90 o 
  11  -6   2      712.51      581.45     45.28 o 
  12  -6   2        3.60       -0.40     20.34 o 
 -10  -5   2        5.63      -18.56     23.02 o 
  -9  -5   2       24.97       36.73     30.19 o 
  -8  -5   2       56.94      103.00     25.55 o 
  -7  -5   2      475.18      437.44     18.47 o 
  -6  -5   2     7261.44     6700.20    124.99 o 
  -5  -5   2     1051.02     1288.22     31.79 o 
  -4  -5   2    14639.05    14689.35    273.07 o 
  -3  -5   2    19769.97    18584.34    340.66 o 
  -2  -5   2     1076.05     1557.29     32.76 o 
  -1  -5   2     2891.31     2531.02     72.76 o 
   0  -5   2     2230.01     2377.26    134.79 o 
   1  -5   2    21345.10    22874.90    765.51 o 
   2  -5   2      714.35      958.06     22.53 o 
   3  -5   2    14783.70    14373.08    264.15 o 
   4  -5   2    20984.58    20082.40    368.08 o 
   5  -5   2       87.82       75.06      9.92 o 
   6  -5   2    12716.85    12641.77    232.97 o 
   7  -5   2    11987.09    10909.71    201.65 o 
   8  -5   2       48.43       62.61     12.64 o 
   9  -5   2      521.26      448.91     17.54 o 
  10  -5   2       85.74       57.62     19.69 o 
  11  -5   2      100.48       83.70     24.94 o 
  12  -5   2      173.37      131.71     21.10 o 
 -10  -4   2      950.15     1119.88     33.60 o 
  -9  -4   2      807.88      771.18     26.56 o 
  -8  -4   2     6210.28     5118.10     98.66 o 
  -7  -4   2     1299.24     1195.64     62.45 o 
  -6  -4   2     2887.78     2821.74     76.75 o 
  -5  -4   2     7427.45     6850.85    174.86 o 
  -4  -4   2     1150.07     1090.09     24.43 o 
  -3  -4   2       18.51       17.62      8.46 o 
  -2  -4   2     1487.90     2084.44     43.45 o 
  -1  -4   2    20469.09    20802.23    740.19 o 
   0  -4   2     7534.06     7274.63    136.02 o 
   1  -4   2     2811.15     2909.16     69.75 o 
   2  -4   2    26148.85    24700.79    451.43 o 
   3  -4   2     3161.57     2683.92     52.02 o 
   4  -4   2    11755.38    12322.13    226.86 o 
   5  -4   2     8196.05     7151.03    133.37 o 
   6  -4   2      433.31      456.67     17.75 o 
   7  -4   2     4892.98     4454.10     84.81 o 
   8  -4   2        8.09        2.60     12.39 o 
   9  -4   2       85.30       95.00     14.24 o 
  10  -4   2      442.27      320.38     24.81 o 
  11  -4   2       83.64      103.42     18.59 o 
  12  -4   2     1820.06     1851.05     73.76 o 
 -10  -3   2      871.09      949.87     39.97 o 
  -9  -3   2        0.03       19.03     17.93 o 
  -8  -3   2       36.30       27.57     13.64 o 
  -7  -3   2      406.44      373.63     23.20 o 
  -6  -3   2       63.27       74.65     12.28 o 
  -5  -3   2      573.76      716.59     18.50 o 
  -4  -3   2       83.60       75.17      8.49 o 
  -3  -3   2     4681.97     5742.73    106.51 o 
  -2  -3   2      737.83      941.74     18.53 o 
  -1  -3   2     3014.38     2923.11     71.90 o 
   0  -3   2    54899.66    52048.23   1955.98 o 
   1  -3   2     1222.10     1038.86     22.26 o 
   2  -3   2      241.72      391.93     11.48 o 
   3  -3   2    10938.77     8620.77    159.10 o 
   4  -3   2      944.83     1307.90     30.38 o 
   5  -3   2      313.07      171.59     10.96 o 
   6  -3   2     1460.44     1088.69     24.81 o 
   7  -3   2       79.92      154.26     12.23 o 
   8  -3   2      637.29      705.40     20.20 o 
   9  -3   2      286.97      364.18     25.94 o 
  10  -3   2     1670.90     1463.22     39.46 o 
  11  -3   2        0.17        2.27     18.77 o 
  12  -3   2      725.37      750.09     27.82 o 
 -11  -2   2      116.28      155.93     22.97 o 
 -10  -2   2     1623.53     1465.29     95.30 o 
  -9  -2   2      862.08      791.96     25.05 o 
  -8  -2   2      909.03      931.03     28.16 o 
  -7  -2   2      782.66      857.90     20.85 o 
  -6  -2   2      777.52      847.87     22.29 o 
  -5  -2   2      200.72      278.98     11.22 o 
  -4  -2   2      434.88      583.58     14.77 o 
  -3  -2   2    13707.83    14696.97    268.74 o 
  -2  -2   2    25749.16    26599.19    577.56 o 
  -1  -2   2     1041.61      978.41     23.68 o 
   0  -2   2     5976.58     8025.70    168.30 o 
   1  -2   2    44114.41    34634.29    892.14 o 
   2  -2   2      815.52      855.10     18.60 o 
   3  -2   2     8460.80     7462.35    138.40 o 
   4  -2   2      902.29     1722.18     41.44 o 
   5  -2   2     3831.12     4883.26     92.13 o 
   6  -2   2      334.05      487.98     25.48 o 
   7  -2   2      295.03      392.23     15.09 o 
   8  -2   2    16057.56    15427.16    283.64 o 
   9  -2   2       40.98       28.75     13.06 o 
  10  -2   2      113.24      151.53     63.57 o 
  11  -2   2      892.55      897.84     29.29 o 
  12  -2   2      356.87      331.44     34.83 o 
 -11  -1   2     1995.62     2170.70     49.16 o 
 -10  -1   2       38.41       28.44     18.94 o 
  -9  -1   2        0.53      -10.77     14.91 o 
  -8  -1   2        0.42      -14.08     12.68 o 
  -7  -1   2       53.50       86.46     10.13 o 
  -6  -1   2     1758.76     1906.81     37.81 o 
  -5  -1   2     4929.05     5053.37    100.25 o 
  -4  -1   2    20563.94    21263.36    388.20 o 
  -3  -1   2     2908.68     2883.36     54.10 o 
  -2  -1   2      202.02      519.33     14.59 o 
  -1  -1   2    44658.74    44811.97   1632.50 o 
   0  -1   2     6007.52     3838.31     70.52 o 
   1  -1   2     5807.73     5250.75    111.84 o 
   2  -1   2     7841.49     5325.13     98.83 o 
   3  -1   2     3532.72     3873.06    105.92 o 
   4  -1   2     1265.52     1710.91     34.92 o 
   5  -1   2      291.29      488.57     15.17 o 
   6  -1   2    16130.37    13334.45    346.79 o 
   7  -1   2     3092.53     3751.41     72.10 o 
   8  -1   2     1427.82     1366.94     43.76 o 
   9  -1   2     2997.31     2726.61     72.75 o 
  10  -1   2      622.35      478.06     29.13 o 
  11  -1   2      260.39      286.47     26.55 o 
 -11   0   2       52.74       95.58     20.06 o 
 -10   0   2      684.34      668.29     22.61 o 
  -9   0   2      243.25      305.06     22.97 o 
  -8   0   2      728.37      778.25     27.25 o 
  -7   0   2     1172.36     1110.79     28.55 o 
  -6   0   2    13170.00    12763.86    234.15 o 
  -5   0   2       57.51       47.62      8.99 o 
  -4   0   2    10996.23    12757.31    233.57 o 
  -3   0   2    11151.71     9334.34    171.02 o 
  -2   0   2     1194.21      874.75     16.94 o 
   0   0   2    29183.47    23622.23    860.11 o 
   1   0   2      832.86     1255.39     24.71 o 
   2   0   2      399.66     1120.12     43.55 o 
   3   0   2     1471.37     1500.34     39.09 o 
   4   0   2    14599.77    13319.81    244.73 o 
   5   0   2     1562.62     1533.35     32.24 o 
   6   0   2     7824.78     8015.21    148.89 o 
   7   0   2     4877.16     4267.05     81.39 o 
   8   0   2        1.90        0.54     15.67 o 
   9   0   2       36.66       12.29     16.32 o 
  10   0   2       66.23       53.98     19.90 o 
  11   0   2      146.52      155.64     21.02 o 
 -11   1   2        3.28       31.65     19.21 o 
 -10   1   2      792.62      772.96     23.61 o 
  -9   1   2      447.49      448.16     17.34 o 
  -8   1   2     9237.42     8925.73    167.40 o 
  -7   1   2      401.68      428.53     13.73 o 
  -6   1   2    12653.83    13283.02    243.46 o 
  -5   1   2     8111.42     7450.38    137.48 o 
  -4   1   2      735.92     1319.74     29.15 o 
  -3   1   2     8938.09     7616.63    147.67 o 
  -2   1   2     8720.54     5104.92     93.68 o 
   0   1   2       83.78       13.05      3.99 o 
   1   1   2     3493.81     4012.55     74.66 o 
   2   1   2    30233.59    27187.19    574.87 o 
   3   1   2     4804.07     5927.88    117.19 o 
   4   1   2     3889.00     4063.19     77.05 o 
   5   1   2    12585.87    11113.89    204.88 o 
   6   1   2     1034.80     1228.16     28.01 o 
   7   1   2     1152.61     1158.10     26.72 o 
   8   1   2      549.01      494.43     18.10 o 
   9   1   2       98.97       55.77     19.25 o 
  10   1   2      419.49      399.55     21.53 o 
  11   1   2       67.13       71.68     20.89 o 
 -12   2   2      115.71      133.94     27.97 o 
 -11   2   2      369.61      332.31     22.19 o 
 -10   2   2     3334.18     3418.12     91.57 o 
  -9   2   2       24.86       -5.64     19.78 o 
  -8   2   2     1656.91     1662.63     34.18 o 
  -7   2   2    11414.06    11548.45    213.18 o 
  -6   2   2      401.63      466.43     17.70 o 
  -5   2   2      235.82      156.79      8.92 o 
  -4   2   2      773.09     1542.91     30.33 o 
  -3   2   2     4167.14     3326.85     61.93 o 
  -2   2   2      583.91     1068.98     21.58 o 
  -1   2   2     3993.28     3841.28     63.87 o 
   1   2   2       16.61       44.95     11.21 o 
   2   2   2    32582.41    32363.76    590.11 o 
   3   2   2    20098.19    18774.93    343.65 o 
   4   2   2     4210.36     4779.88     89.98 o 
   5   2   2       24.13       32.57     10.07 o 
   6   2   2     2769.34     2625.91     51.85 o 
   7   2   2      227.88      211.40     15.84 o 
   8   2   2      401.06      348.44     25.32 o 
   9   2   2       95.36       51.41     16.54 o 
  10   2   2     1775.33     1649.58     45.61 o 
  11   2   2       16.13        9.22     22.67 o 
 -12   3   2      780.79      941.30     40.00 o 
 -11   3   2        0.56       -9.72     16.31 o 
 -10   3   2      919.11      946.56     24.95 o 
  -9   3   2     3233.29     3342.29     64.90 o 
  -8   3   2       61.25      103.50     10.61 o 
  -7   3   2     4477.50     4453.59     83.62 o 
  -6   3   2     1682.45     1393.78     28.71 o 
  -5   3   2     3895.22     4774.81     89.17 o 
  -4   3   2     1300.50     1646.20     32.54 o 
  -3   3   2     1068.76     1217.22     24.81 o 
  -2   3   2    32624.56    25227.13    923.21 o 
  -1   3   2       45.45       53.26     12.41 o 
   0   3   2      425.66      630.88     15.63 o 
   1   3   2    15918.40    15334.07    280.69 o 
   2   3   2     8620.31    10400.55    191.32 o 
   3   3   2        5.96       49.55     11.38 o 
   4   3   2      324.58      284.38     14.89 o 
   5   3   2     3529.28     3881.47    105.50 o 
   6   3   2      269.89      294.67     14.23 o 
   7   3   2      455.92      471.46     25.72 o 
   8   3   2     1630.27     1349.65     32.15 o 
   9   3   2       18.07       44.19     17.63 o 
  10   3   2      799.08      658.97     26.35 o 
 -12   4   2      339.63      322.00     31.24 o 
 -11   4   2     1658.34     1720.50     57.15 o 
 -10   4   2      129.33      127.65     15.23 o 
  -9   4   2      441.78      410.05     23.76 o 
  -8   4   2       27.85       25.79     10.27 o 
  -7   4   2      161.68      184.47     10.79 o 
  -6   4   2      313.24      509.58     14.76 o 
  -5   4   2      213.99      407.44     13.45 o 
  -4   4   2    14956.69    12028.98    221.06 o 
  -3   4   2     4096.61     4820.41    106.77 o 
  -2   4   2    30390.59    27306.44    878.31 o 
  -1   4   2    16833.86    14361.10    547.86 o 
   0   4   2     7622.11     9565.96    157.82 o 
   1   4   2      307.44      971.10     29.04 o 
   2   4   2     8618.38    10049.88    185.30 o 
   3   4   2      300.84      417.41     13.99 o 
   4   4   2        4.59       -3.70     10.42 o 
   5   4   2      112.98      232.75     15.65 o 
   6   4   2     5667.33     4779.03     90.58 o 
   7   4   2       55.12       61.92     20.87 o 
   8   4   2     1593.48     1493.42     35.14 o 
   9   4   2     2087.81     2104.81     49.04 o 
  10   4   2      725.58      697.07     26.87 o 
 -12   5   2        8.82       -2.04     20.01 o 
 -11   5   2      590.63      654.42     22.82 o 
 -10   5   2      137.36      168.30     28.36 o 
  -9   5   2       34.01       75.18     16.98 o 
  -8   5   2      661.43      728.46     19.17 o 
  -7   5   2      257.74      304.96     12.53 o 
  -6   5   2    14942.33    12804.98    235.33 o 
  -5   5   2     1617.64     1697.82     34.95 o 
  -4   5   2     3604.28     3864.49     73.76 o 
  -3   5   2    21531.27    17066.00    313.41 o 
  -2   5   2     7646.11     9846.34    259.02 o 
  -1   5   2      475.04      897.61     32.97 o 
   0   5   2      373.16      785.19     21.14 o 
   1   5   2     4939.53     5183.56     97.33 o 
   2   5   2       19.92       41.66      9.79 o 
   3   5   2     3725.36     4016.53     76.39 o 
   4   5   2    14722.10    13840.22    299.82 o 
   5   5   2       46.79       32.97     12.88 o 
   6   5   2     2133.71     2003.55     41.93 o 
   7   5   2     1291.10     1223.30     39.39 o 
   8   5   2      577.45      597.94     23.33 o 
   9   5   2      225.90      282.50     30.19 o 
 -12   6   2        1.00        1.22     20.49 o 
 -11   6   2      132.50      121.64     18.28 o 
 -10   6   2      472.37      434.25     21.52 o 
  -9   6   2      250.67      332.32     20.15 o 
  -8   6   2    15305.24    14200.23    450.62 o 
  -7   6   2     2778.16     3205.93     99.90 o 
  -6   6   2     7904.65     7759.83    518.46 o 
  -5   6   2    12158.87    10674.91    197.27 o 
  -4   6   2     3841.44     4807.80     91.61 o 
  -3   6   2       48.21      114.17     26.09 o 
  -2   6   2     9325.61     9558.63    177.81 o 
  -1   6   2     4372.89     5148.23     97.83 o 
   0   6   2    11143.42    12875.20    319.97 o 
   1   6   2      548.20      779.00     19.03 o 
   2   6   2    12616.58    11643.61    214.48 o 
   3   6   2      698.83      815.56     24.11 o 
   4   6   2     2210.28     2360.82     47.76 o 
   5   6   2     7694.08     6825.90    127.85 o 
   6   6   2     1183.75     1165.69     30.24 o 
   7   6   2     2256.85     2381.23     50.85 o 
   8   6   2      283.88      359.29     29.97 o 
   9   6   2      127.68      155.19     22.91 o 
 -12   7   2      145.02      153.27     21.24 o 
 -11   7   2       70.13       69.91     18.33 o 
 -10   7   2     1497.35     1605.21     41.53 o 
  -9   7   2       21.04       24.67     22.49 o 
  -8   7   2     1444.03     1338.95     36.03 o 
  -7   7   2     4767.67     4341.45     83.00 o 
  -6   7   2     1091.19     1159.60     27.01 o 
  -5   7   2       32.10       53.55     10.53 o 
  -4   7   2      440.57      330.51     14.48 o 
  -3   7   2      269.14      443.99     28.90 o 
  -2   7   2        4.74       23.33     10.94 o 
  -1   7   2      628.15      767.55     29.36 o 
   0   7   2    10394.43    10232.96    189.40 o 
   1   7   2     1044.56     1022.88     31.25 o 
   2   7   2     3974.66     3676.40     63.91 o 
   3   7   2     2711.89     2467.45     49.50 o 
   4   7   2      269.98      246.86     19.45 o 
   5   7   2      440.40      411.65     22.15 o 
   6   7   2     1281.24     1256.22     36.27 o 
   7   7   2      324.60      397.66     41.82 o 
   8   7   2        0.94      -10.49     22.18 o 
 -12   8   2     1520.99     1597.57     49.35 o 
 -11   8   2        0.63        0.03     19.19 o 
 -10   8   2      151.15      143.51     18.09 o 
  -9   8   2     3146.25     3259.44    198.12 o 
  -8   8   2        1.72       -9.24     14.14 o 
  -7   8   2     1035.38     1157.23     27.62 o 
  -6   8   2     2882.25     2851.29     68.39 o 
  -5   8   2     3797.56     3937.75     83.61 o 
  -4   8   2       18.55       12.06     16.06 o 
  -3   8   2     3584.00     4226.74    131.21 o 
  -2   8   2    13275.40    11675.38    231.49 o 
  -1   8   2      918.49      942.15     24.85 o 
   0   8   2     2475.80     2144.73     44.55 o 
   1   8   2     2969.05     2900.93     58.47 o 
   2   8   2      650.34      578.72     18.12 o 
   3   8   2     1602.02     1536.48     31.64 o 
   4   8   2     4561.72     3924.40     68.76 o 
   5   8   2     1137.06     1277.91     73.44 o 
   6   8   2       28.58       40.13     28.38 o 
   7   8   2      374.65      350.59     23.01 o 
   8   8   2     1090.64     1067.19     38.50 o 
 -12   9   2      784.50      832.41     42.50 o 
 -11   9   2      816.35      960.94     30.83 o 
 -10   9   2      617.00      554.96     24.72 o 
  -9   9   2       28.66       82.39     38.32 o 
  -8   9   2      632.95      649.96     21.33 o 
  -7   9   2      277.61      280.29     15.05 o 
  -6   9   2      233.49      287.56     27.72 o 
  -5   9   2       97.20      173.27     19.24 o 
  -4   9   2    14400.75    13444.76    248.23 o 
  -3   9   2      593.57      751.54     21.92 o 
  -2   9   2     3698.82     3611.03    104.25 o 
  -1   9   2     2989.74     2959.21     60.23 o 
   0   9   2     2591.31     2445.08     69.67 o 
   1   9   2     1924.70     2116.98     44.17 o 
   2   9   2     4004.27     3502.44     95.66 o 
   3   9   2      406.72      390.70     33.12 o 
   4   9   2      104.87      115.41     17.52 o 
   5   9   2      453.13      447.83     22.29 o 
   6   9   2     2457.74     2428.75     49.68 o 
   7   9   2      205.00      225.37     48.26 o 
 -12  10   2      374.25      304.97     41.46 o 
 -11  10   2      164.48      241.04     27.35 o 
 -10  10   2      101.91      143.80     44.54 o 
  -9  10   2      115.61       87.92     19.64 o 
  -8  10   2      376.72      337.42     35.15 o 
  -7  10   2      514.90      466.10     29.67 o 
  -6  10   2     5173.26     4460.22    155.45 o 
  -5  10   2       41.79       19.30     12.84 o 
  -4  10   2     2215.74     2235.63     50.14 o 
  -3  10   2     2834.35     2452.66     51.51 o 
  -2  10   2      612.09      530.38     21.03 o 
  -1  10   2     2028.94     2072.44     62.00 o 
   0  10   2     4382.98     3609.27    114.92 o 
   2  10   2        4.71       17.83     22.14 o 
   3  10   2       19.44       33.42     18.58 o 
   4  10   2      902.01      904.58     28.52 o 
   5  10   2      148.61      176.34     23.04 o 
   6  10   2      270.24      249.33     25.10 o 
   7  10   2     1215.48     1069.94     47.88 o 
 -11  11   2      183.17      207.92     42.83 o 
 -10  11   2      409.38      451.29     33.16 o 
  -9  11   2       92.68       56.27     44.75 o 
  -8  11   2     1442.06     1185.66     33.53 o 
  -7  11   2       28.41       52.60     33.42 o 
  -6  11   2     2212.06     2053.50     62.64 o 
  -5  11   2     7570.97     6538.17    174.63 o 
  -4  11   2      303.72      296.01     16.63 o 
  -3  11   2     1589.54     1505.68     38.14 o 
  -2  11   2     3995.16     3548.87     71.62 o 
  -1  11   2     1565.97     1517.19    147.94 o 
   0  11   2     1058.00      996.87     60.34 o 
   1  11   2      123.33      143.45     18.68 o 
   2  11   2      708.13      645.89     40.27 o 
   3  11   2        1.50      -21.71     19.95 o 
   4  11   2       17.92       15.46     21.17 o 
   5  11   2     1517.43     1542.84     76.56 o 
   6  11   2     1078.92     1139.13     36.05 o 
 -11  12   2       56.17       51.61     26.79 o 
 -10  12   2     1576.95     1545.98     41.22 o 
  -9  12   2        6.69       -7.54     24.81 o 
  -8  12   2     1595.99     1206.76     45.57 o 
  -7  12   2     1270.10     1144.41     41.40 o 
  -6  12   2     1256.27     1228.38     36.05 o 
  -5  12   2      400.92      399.33     38.96 o 
  -4  12   2     4634.27     3984.33     70.97 o 
  -3  12   2      436.06      446.60     19.44 o 
  -2  12   2        1.60      -17.83     16.85 o 
  -1  12   2      128.78      182.46     30.17 o 
   0  12   2     7245.90     6939.57    133.30 o 
   1  12   2      577.11      566.60     43.25 o 
   2  12   2       77.42       60.78     20.13 o 
   3  12   2     2139.77     1974.46    174.93 o 
   4  12   2     1183.40     1359.81     54.30 o 
   5  12   2      295.87      342.01     26.74 o 
 -11  13   2       13.99       11.32     27.60 o 
 -10  13   2      774.24      684.27     30.92 o 
  -9  13   2     2122.50     1924.20     60.08 o 
  -8  13   2      599.32      550.06     41.79 o 
  -7  13   2     2249.41     2301.54     52.05 o 
  -6  13   2     1325.23     1301.65     50.09 o 
  -5  13   2     1232.02     1307.25     33.55 o 
  -4  13   2       93.58       90.97     18.16 o 
  -3  13   2       12.40       22.07     22.72 o 
  -2  13   2      645.54      738.60     26.22 o 
  -1  13   2      528.01      538.90     23.62 o 
   0  13   2     1501.56     1633.00     41.46 o 
   1  13   2     2330.80     2409.18     54.39 o 
   2  13   2      940.61      976.21     64.13 o 
   3  13   2       79.24       88.34     23.66 o 
   4  13   2     1756.99     1726.37     49.82 o 
 -10  14   2      731.92      726.54     41.57 o 
  -9  14   2      223.98      291.95     26.19 o 
  -8  14   2      350.20      374.97     26.10 o 
  -7  14   2      409.45      471.36     26.24 o 
  -6  14   2       30.62       37.88     39.96 o 
  -5  14   2      450.82      488.80     24.22 o 
  -4  14   2      800.23      909.75     54.87 o 
  -3  14   2        4.53       -8.73     23.80 o 
  -2  14   2       69.30       52.08     24.55 o 
  -1  14   2     2274.91     2279.15     79.99 o 
   0  14   2     3874.68     3713.52     77.57 o 
   1  14   2      851.36      843.40     52.18 o 
   2  14   2      333.36      344.97     74.23 o 
   3  14   2     1057.96      998.51     34.65 o 
  -9  15   2      159.46      130.60     29.02 o 
  -8  15   2        0.13       12.03     28.85 o 
  -7  15   2      349.79      365.98     27.99 o 
  -6  15   2     2324.87     2248.42     48.85 o 
  -5  15   2      138.15      132.08     21.02 o 
  -4  15   2       21.72       40.48     21.43 o 
  -3  15   2     2170.40     2241.13     52.90 o 
  -2  15   2      923.16     1073.55     56.22 o 
  -1  15   2      869.40      841.69     56.35 o 
   0  15   2     1204.49     1064.94     33.47 o 
   1  15   2      842.00      840.02     46.94 o 
   2  15   2        1.03       24.10     26.74 o 
  -8  16   2      985.30      815.66     35.91 o 
  -7  16   2      181.37      199.90     26.39 o 
  -6  16   2      288.56      241.02     24.46 o 
  -5  16   2     1554.93     1592.01     42.19 o 
  -4  16   2     1201.94     1378.50     38.98 o 
  -3  16   2       77.81       40.17     21.96 o 
  -2  16   2      360.46      417.21     49.03 o 
  -1  16   2      819.12      813.60     42.62 o 
   0  16   2      121.67      123.34     24.29 o 
  -7  17   2     1188.59     1108.96     44.27 o 
  -6  17   2     1179.83     1169.09     36.09 o 
  -5  17   2      275.22      282.11     25.98 o 
  -4  17   2     1857.84     2077.94     51.66 o 
  -3  17   2     1081.13     1018.06     34.12 o 
  -2  17   2        3.39       26.88     22.92 o 
   2 -18   3      315.10      363.96     27.84 o 
   3 -18   3        7.76       22.32     25.00 o 
   4 -18   3      790.88      830.37     41.29 o 
   5 -18   3      505.05      455.94     36.55 o 
   6 -18   3        6.83       11.50     29.01 o 
   0 -17   3      445.87      559.69     38.96 o 
   1 -17   3      398.89      502.77     26.59 o 
   2 -17   3     1018.28     1116.56     35.26 o 
   3 -17   3      445.75      449.03     28.65 o 
   4 -17   3       35.01       13.64     25.01 o 
   5 -17   3       28.75       -4.11     23.72 o 
   6 -17   3        0.29      -11.01     28.10 o 
   7 -17   3      227.33      309.60     29.10 o 
   8 -17   3      314.35      323.87     30.46 o 
  -2 -16   3      295.12      362.69     26.82 o 
  -1 -16   3      390.14      489.46     41.82 o 
   0 -16   3     1057.18     1149.42     35.78 o 
   1 -16   3      330.33      359.76     35.45 o 
   2 -16   3       92.27      107.86     22.52 o 
   3 -16   3      297.59      306.40     23.61 o 
   4 -16   3      746.82      875.72     33.13 o 
   5 -16   3       12.86       24.22     25.61 o 
   6 -16   3      196.03      260.65     43.34 o 
   7 -16   3     2350.62     2539.95     63.51 o 
   8 -16   3      671.69      625.67     30.44 o 
   9 -16   3       73.82       56.41     26.02 o 
  -3 -15   3       14.50       47.25     23.89 o 
  -2 -15   3      934.70     1104.46     34.73 o 
  -1 -15   3      333.96      385.32     24.40 o 
   0 -15   3       34.10        8.02     27.47 o 
   1 -15   3       42.65       -8.08     31.83 o 
   2 -15   3      242.35      216.88     23.34 o 
   3 -15   3       96.98      114.28     21.53 o 
   4 -15   3      929.58     1067.42     47.61 o 
   5 -15   3     1803.41     1945.87     54.12 o 
   6 -15   3     1093.10     1128.36     65.44 o 
   7 -15   3       27.85       19.97     23.17 o 
   8 -15   3      620.34      544.68     27.41 o 
   9 -15   3      709.66      713.33     30.96 o 
  10 -15   3      354.16      403.91     35.45 o 
  -4 -14   3      724.63      760.80     77.43 o 
  -3 -14   3      461.07      464.22     42.87 o 
  -2 -14   3      111.09      171.28     48.39 o 
  -1 -14   3       40.85       33.27     19.85 o 
   0 -14   3      140.20      109.52     20.10 o 
   1 -14   3       13.22       24.28     20.60 o 
   2 -14   3     1308.06     1343.95     43.03 o 
   3 -14   3     4794.75     4778.50     94.63 o 
   4 -14   3     2408.76     2479.72     78.75 o 
   5 -14   3      316.68      393.29     45.23 o 
   6 -14   3     1038.08     1131.27     36.00 o 
   7 -14   3     1266.33     1209.84     35.99 o 
   8 -14   3      261.59      315.11     22.26 o 
   9 -14   3       15.14       21.27     28.33 o 
  10 -14   3       15.61       27.93     40.97 o 
  -5 -13   3      494.04      445.75     67.40 o 
  -4 -13   3       25.80       10.96     35.13 o 
  -3 -13   3      298.96      240.59     38.00 o 
  -2 -13   3      180.20      173.09     20.54 o 
  -1 -13   3       12.64       47.59     23.53 o 
   0 -13   3        4.75       26.84     18.94 o 
   1 -13   3     1465.47     1462.34     38.17 o 
   2 -13   3      452.36      457.03     21.95 o 
   3 -13   3       52.67       52.73     32.23 o 
   4 -13   3      507.67      424.86     41.08 o 
   5 -13   3      871.88      860.83     47.73 o 
   6 -13   3     1594.07     1606.17    116.33 o 
   7 -13   3       10.01       14.26     19.56 o 
   8 -13   3        1.49        1.02     27.89 o 
   9 -13   3        3.74       -2.90     19.91 o 
  10 -13   3      180.92      233.64     32.15 o 
  11 -13   3      549.05      638.29     54.20 o 
  -6 -12   3        9.25      -28.13     32.97 o 
  -5 -12   3       31.36       11.41     23.67 o 
  -4 -12   3      663.82      762.09     42.61 o 
  -3 -12   3       83.62      144.55     38.84 o 
  -2 -12   3     1365.77     1367.63     36.78 o 
  -1 -12   3     1282.31     1325.17     35.97 o 
   0 -12   3     1944.05     1767.64    131.03 o 
   1 -12   3      653.00      620.82     34.04 o 
   2 -12   3     6988.02     6471.87    451.41 o 
   3 -12   3      764.28      823.60     31.51 o 
   4 -12   3      369.53      326.09     20.21 o 
   5 -12   3       94.42      116.51     21.26 o 
   6 -12   3      303.26      293.84     17.99 o 
   7 -12   3     1097.62     1009.47     29.65 o 
   8 -12   3      203.42      188.22     19.31 o 
   9 -12   3     1033.84     1095.85     43.97 o 
  10 -12   3      412.67      451.68     45.68 o 
  11 -12   3        4.91        6.26     23.79 o 
  -6 -11   3        0.20       -9.69     24.64 o 
  -5 -11   3       18.03       19.86     27.49 o 
  -4 -11   3      924.17      912.77     78.51 o 
  -3 -11   3     4547.17     4719.38    110.04 o 
  -2 -11   3      449.08      398.09     22.93 o 
  -1 -11   3      614.53      636.46     59.96 o 
   0 -11   3     1596.35     1342.47     32.92 o 
   1 -11   3     5652.44     5338.01    140.60 o 
   2 -11   3        0.68        1.23     13.84 o 
   3 -11   3      106.61       80.14     14.46 o 
   4 -11   3      197.77      247.36     17.55 o 
   5 -11   3       82.40      119.99     18.07 o 
   6 -11   3       31.86       66.78     19.46 o 
   7 -11   3     4250.06     4538.41    124.21 o 
   8 -11   3      666.12      607.41     23.72 o 
   9 -11   3      442.67      446.01     51.67 o 
  10 -11   3     1864.40     1742.19     43.39 o 
  11 -11   3     1025.72     1079.55     41.77 o 
  -7 -10   3      146.92      147.13     35.57 o 
  -6 -10   3      201.56      250.78     27.64 o 
  -5 -10   3     1557.70     1501.58     74.41 o 
  -4 -10   3     2313.06     2246.70     50.07 o 
  -3 -10   3       62.08       60.04     14.54 o 
  -2 -10   3     6553.33     5528.94    119.57 o 
  -1 -10   3     5581.96     5044.45    135.81 o 
   0 -10   3     8145.73     8271.94    139.00 o 
   1 -10   3      294.09      225.71     20.70 o 
   2 -10   3      142.72      146.29     16.17 o 
   3 -10   3      413.72      368.74     26.40 o 
   4 -10   3       72.61       91.56     14.41 o 
   5 -10   3     4016.63     3992.83     81.62 o 
   6 -10   3     1160.08     1032.94     30.41 o 
   7 -10   3      301.51      285.29     16.52 o 
   8 -10   3     4116.96     3761.73    104.97 o 
   9 -10   3     2598.48     2150.35     53.58 o 
  10 -10   3        0.64       48.57     20.21 o 
  11 -10   3      658.56      671.96     32.91 o 
  12 -10   3      129.52      137.86     24.62 o 
  -8  -9   3      260.67      341.11     27.77 o 
  -7  -9   3     2073.35     2129.21    201.88 o 
  -6  -9   3      905.62      934.46     40.56 o 
  -5  -9   3      295.62      334.36     21.15 o 
  -4  -9   3      466.83      398.27     21.83 o 
  -3  -9   3      777.10      788.86     33.19 o 
  -2  -9   3        2.49       12.73     12.37 o 
  -1  -9   3      259.39      207.97     13.74 o 
   0  -9   3     2520.86     2603.36     54.20 o 
   1  -9   3      442.92      831.72     26.10 o 
   2  -9   3     1261.04     1249.13     52.28 o 
   3  -9   3     6145.47     5595.25    150.53 o 
   4  -9   3     2196.03     2162.74     45.91 o 
   5  -9   3       12.71       26.67     16.06 o 
   6  -9   3     6140.00     6128.68    117.63 o 
   7  -9   3     5517.96     5456.17    104.20 o 
   8  -9   3     2676.73     2658.02     54.50 o 
   9  -9   3       89.45       51.79     18.19 o 
  10  -9   3      599.48      449.39     36.77 o 
  11  -9   3        0.93        5.04     19.72 o 
  12  -9   3        1.27       12.85     21.53 o 
  -8  -8   3      521.05      593.63     45.40 o 
  -7  -8   3       16.13       40.73     24.61 o 
  -6  -8   3      956.92      944.46     45.20 o 
  -5  -8   3      774.52      843.22     46.76 o 
  -4  -8   3      275.67      260.35     15.84 o 
  -3  -8   3       96.84       74.34     12.41 o 
  -2  -8   3      181.90      196.33     22.75 o 
  -1  -8   3      464.23      733.68     21.10 o 
   0  -8   3     8351.42     7924.07    148.90 o 
   1  -8   3    17593.70    16709.19    436.16 o 
   2  -8   3    11279.33    10507.42    196.13 o 
   3  -8   3     3019.12     3699.21     73.06 o 
   4  -8   3    11787.35    11119.94    206.56 o 
   5  -8   3     1513.50     1275.57     29.65 o 
   6  -8   3     2598.04     2660.77     53.48 o 
   7  -8   3       59.71       76.97     12.73 o 
   8  -8   3       61.40       40.56     13.97 o 
   9  -8   3       18.87        1.83     14.42 o 
  10  -8   3      359.56      350.66     21.66 o 
  11  -8   3      144.15      193.77     20.17 o 
  12  -8   3      214.48      241.74     33.34 o 
  -9  -7   3       68.39      133.73     27.78 o 
  -8  -7   3      595.34      507.01     26.67 o 
  -7  -7   3     1109.60      964.71     31.72 o 
  -6  -7   3     1451.36     1237.65     48.06 o 
  -5  -7   3      110.32      170.59     13.31 o 
  -4  -7   3      149.08      201.43     13.35 o 
  -3  -7   3      406.08      415.50     15.56 o 
  -2  -7   3     1265.31     1292.37     32.00 o 
  -1  -7   3    17073.80    16078.65    403.58 o 
   0  -7   3     7037.35     6203.79    168.13 o 
   1  -7   3      245.57      405.46     16.28 o 
   2  -7   3     7797.91     7195.73    135.62 o 
   3  -7   3     2651.61     2743.46     55.30 o 
   4  -7   3     1273.96     1525.93     54.84 o 
   5  -7   3     7289.67     7340.87    137.37 o 
   6  -7   3     1800.95     1761.02     37.40 o 
   7  -7   3     1098.34     1276.63     34.62 o 
   8  -7   3      525.58      516.42     19.34 o 
   9  -7   3     2830.86     2460.25     50.81 o 
  10  -7   3      257.80      252.31     23.43 o 
  11  -7   3      131.20      113.66     20.03 o 
  12  -7   3       11.72       25.45     23.38 o 
  -9  -6   3      661.06      686.55     41.90 o 
  -8  -6   3      260.36      233.28     30.95 o 
  -7  -6   3        4.97        8.66     18.10 o 
  -6  -6   3      314.06      320.52     18.96 o 
  -5  -6   3       68.21       82.97     12.75 o 
  -4  -6   3       82.50       80.59     12.16 o 
  -3  -6   3     5578.24     5503.60    103.35 o 
  -2  -6   3    11126.78    10613.54    276.92 o 
  -1  -6   3      247.73      376.20     14.01 o 
   0  -6   3    17493.65    16562.57    304.82 o 
   1  -6   3    29231.85    27317.67    500.17 o 
   2  -6   3      248.54      404.30     14.56 o 
   3  -6   3     4888.93     4967.02     94.32 o 
   4  -6   3      211.69      258.80     12.41 o 
   5  -6   3      235.23      254.18     12.69 o 
   6  -6   3        0.45        5.70     10.29 o 
   7  -6   3     5276.34     5351.01    101.62 o 
   8  -6   3     4517.46     4341.66     83.38 o 
   9  -6   3      240.68      218.02     15.45 o 
  10  -6   3     1695.29     1331.44     49.75 o 
  11  -6   3     1354.04     1214.16     32.22 o 
  12  -6   3     1663.81     1730.53     41.57 o 
 -10  -5   3      330.66      344.82     27.06 o 
  -9  -5   3        3.84        1.78     20.42 o 
  -8  -5   3       12.87       19.62     19.59 o 
  -7  -5   3      812.85      833.28     41.81 o 
  -6  -5   3       20.00       83.31     13.35 o 
  -5  -5   3     3423.75     3767.93     74.28 o 
  -4  -5   3     1998.46     2283.87     44.70 o 
  -3  -5   3     2837.11     3594.22     82.52 o 
  -2  -5   3     7118.35     6841.03    208.78 o 
  -1  -5   3    29599.84    27326.31    446.97 o 
   0  -5   3    32261.67    32402.11    591.84 o 
   1  -5   3      364.20      643.18     18.48 o 
   2  -5   3       30.56      103.43      9.29 o 
   3  -5   3     1529.03     1926.25     39.22 o 
   4  -5   3      499.47      556.83     22.46 o 
   5  -5   3    12569.90    11443.13    211.51 o 
   6  -5   3      170.02      111.01     11.89 o 
   7  -5   3      705.35      912.01     23.13 o 
   8  -5   3      214.23      247.69     22.22 o 
   9  -5   3     3922.42     3701.47     72.29 o 
  10  -5   3        2.33        0.75     17.19 o 
  11  -5   3       83.14       59.78     17.90 o 
  12  -5   3      156.46      152.73     20.56 o 
 -10  -4   3       32.39       43.12     21.70 o 
  -9  -4   3        0.20      -16.73     20.90 o 
  -8  -4   3      182.25      200.88     17.84 o 
  -7  -4   3     3836.30     3611.09     69.84 o 
  -6  -4   3      969.16      946.75     25.59 o 
  -5  -4   3        5.73       47.26     15.22 o 
  -4  -4   3    11115.10    10831.35    199.01 o 
  -3  -4   3     2670.11     2837.44     49.15 o 
  -2  -4   3      263.43      397.19     12.91 o 
  -1  -4   3      421.35      669.06     23.36 o 
   0  -4   3     2969.65     2184.61     44.65 o 
   1  -4   3      133.40       52.86     15.64 o 
   2  -4   3     1541.03     1451.19     30.19 o 
   3  -4   3      478.87      289.90     15.29 o 
   4  -4   3      429.89      564.43     17.63 o 
   5  -4   3     1471.67     1804.83     37.63 o 
   6  -4   3     5951.82     6042.72    113.53 o 
   7  -4   3     6358.34     5603.61    105.78 o 
   8  -4   3     6810.82     7013.65    131.28 o 
   9  -4   3       28.95       23.45     13.43 o 
  10  -4   3     1209.47      895.99     56.35 o 
  11  -4   3      215.54      261.69     20.89 o 
  12  -4   3      772.64      769.50     27.87 o 
 -10  -3   3      166.81      266.95     25.96 o 
  -9  -3   3      839.02      883.88     27.33 o 
  -8  -3   3      488.58      502.70     31.55 o 
  -7  -3   3      289.14      300.98     13.56 o 
  -6  -3   3     5729.79     6166.40    114.71 o 
  -5  -3   3     1300.62     1253.17     34.12 o 
  -4  -3   3     1155.20     1500.13     34.75 o 
  -3  -3   3     4726.20     5026.94     93.43 o 
  -2  -3   3       18.78      154.48     17.35 o 
  -1  -3   3      131.85       57.82     13.69 o 
   0  -3   3    26943.37    25621.65    663.01 o 
   1  -3   3    34429.89    28698.60    604.73 o 
   2  -3   3     9513.94    10725.12    197.35 o 
   3  -3   3     3302.76     3898.37     80.18 o 
   4  -3   3    10382.25    10497.33    193.97 o 
   5  -3   3    11538.46    10243.86    267.88 o 
   6  -3   3     4712.81     5200.95     98.25 o 
   7  -3   3     4989.19     5304.33    100.27 o 
   8  -3   3     1678.51     1538.98     34.07 o 
   9  -3   3       47.43       27.86     13.98 o 
  10  -3   3        5.92        9.04     17.72 o 
  11  -3   3      168.60      163.43     20.04 o 
  12  -3   3      181.91      156.03     21.71 o 
 -11  -2   3      376.19      478.87     26.49 o 
 -10  -2   3      344.65      371.13     28.74 o 
  -9  -2   3      451.59      435.82     20.34 o 
  -8  -2   3     4032.05     3738.76     71.75 o 
  -7  -2   3     5179.89     5237.82     97.96 o 
  -6  -2   3     2441.89     2424.52     47.02 o 
  -5  -2   3     7207.33     7684.79    141.77 o 
  -4  -2   3      257.71      320.48     10.34 o 
  -3  -2   3     1606.50     2145.48     41.07 o 
  -2  -2   3     1290.04     1682.44     32.57 o 
  -1  -2   3    34262.44    28102.46    725.86 o 
   0  -2   3      210.86      657.16     20.86 o 
   1  -2   3     1004.87      857.46     19.34 o 
   2  -2   3     6070.51     7366.36    136.20 o 
   3  -2   3      103.67      106.81      9.14 o 
   4  -2   3       77.85      419.31     14.22 o 
   5  -2   3     3448.99     4614.70     87.53 o 
   6  -2   3     6044.06     5626.46    105.86 o 
   7  -2   3       41.63       35.66     11.87 o 
   8  -2   3     1280.13     1295.75     29.91 o 
   9  -2   3      686.07      618.79     20.30 o 
  10  -2   3      329.40      291.77     20.16 o 
  11  -2   3       58.72       90.22     19.65 o 
 -11  -1   3       14.20       14.49     36.40 o 
 -10  -1   3     1748.93     1871.39     41.87 o 
  -9  -1   3     2374.91     2321.87     47.53 o 
  -8  -1   3     2482.85     2357.35     46.46 o 
  -7  -1   3      137.45      134.40     11.30 o 
  -6  -1   3     1585.25     1868.02     36.82 o 
  -5  -1   3      130.88      161.47      8.41 o 
  -4  -1   3      516.10      608.04     19.29 o 
  -3  -1   3      393.47      275.68      7.95 o 
  -2  -1   3    10199.17    11444.51    455.12 o 
  -1  -1   3      665.78      708.76     16.89 o 
   0  -1   3    15764.91    13941.85    254.41 o 
   1  -1   3    33217.65    32169.02    677.02 o 
   2  -1   3    62721.91    69825.88   2542.75 o 
   3  -1   3     2634.19     4272.26     80.58 o 
   4  -1   3     6237.17     6516.36    121.71 o 
   5  -1   3       37.16       68.93     10.64 o 
   6  -1   3       21.54       48.49     14.75 o 
   7  -1   3     1095.08     1196.72     39.48 o 
   8  -1   3     1205.11     1084.63     35.15 o 
   9  -1   3      147.15      157.66     15.73 o 
  10  -1   3      439.25      363.56     26.23 o 
  11  -1   3     1355.17     1626.69     38.87 o 
 -11   0   3      951.86     1080.61     38.63 o 
 -10   0   3        2.61       16.89     15.08 o 
  -9   0   3       59.25       50.08     13.30 o 
  -8   0   3      107.01       86.25     10.96 o 
  -7   0   3     1381.88     1539.31     31.42 o 
  -6   0   3       10.92        3.03      8.01 o 
  -5   0   3    11900.65    11187.28    205.14 o 
  -4   0   3      342.12      423.39     16.58 o 
  -3   0   3     3430.20     3780.55     69.83 o 
  -2   0   3     6350.48     7298.55    269.32 o 
   1   0   3     7364.33    11279.55    217.35 o 
   2   0   3      233.31      211.87      9.88 o 
   3   0   3      773.95      981.38     23.80 o 
   4   0   3      824.20      928.93     22.63 o 
   5   0   3     1626.28     1802.18     53.39 o 
   6   0   3     1772.18     1538.26     51.41 o 
   7   0   3       30.94       80.61     11.59 o 
   8   0   3     2555.50     2260.48     46.40 o 
   9   0   3     2290.72     2023.68     83.79 o 
  10   0   3      353.70      366.13     33.69 o 
  11   0   3       49.92       53.79     19.92 o 
 -11   1   3      693.49      692.07     23.15 o 
 -10   1   3      618.14      604.83     25.97 o 
  -9   1   3       40.30       16.90     12.35 o 
  -8   1   3      475.55      530.41     16.12 o 
  -7   1   3     4669.57     5013.60     93.45 o 
  -6   1   3       55.33       49.21      7.75 o 
  -5   1   3     1143.33     1591.14     31.22 o 
  -4   1   3    10620.69    11098.09    203.26 o 
  -3   1   3      236.73      107.83      8.18 o 
  -1   1   3     6810.06    11411.27    250.05 o 
   1   1   3     2678.48     5184.67    150.59 o 
   2   1   3     8814.27     9762.36    216.81 o 
   3   1   3       62.81      110.80      9.38 o 
   4   1   3     2591.07     2773.84     54.23 o 
   5   1   3      375.82      361.66     14.37 o 
   6   1   3      174.26      214.28     12.44 o 
   7   1   3     5292.54     5164.49     97.54 o 
   8   1   3     2796.34     2482.64     65.53 o 
   9   1   3      466.93      333.52     34.77 o 
  10   1   3     1200.43     1173.85     32.56 o 
  11   1   3       42.31       60.19     22.58 o 
 -12   2   3      151.33      179.88     21.46 o 
 -11   2   3        0.29      -15.15     16.34 o 
 -10   2   3      332.17      446.83     18.42 o 
  -9   2   3     2421.86     2408.59     48.01 o 
  -8   2   3     3610.66     3688.14     69.89 o 
  -7   2   3      607.72      815.50     25.85 o 
  -6   2   3     6087.14     6284.80    116.25 o 
  -5   2   3    10640.99    10295.55    189.12 o 
  -4   2   3       59.69      337.45      9.92 o 
  -3   2   3     2236.09     3737.77     69.33 o 
  -1   2   3     2996.11     4834.70    103.34 o 
   0   2   3     8358.74     9574.78    175.45 o 
   1   2   3     1955.43     2340.49     45.26 o 
   2   2   3     7067.65     7957.80    147.10 o 
   3   2   3      221.36      237.49     11.35 o 
   4   2   3     3677.79     4610.10     87.01 o 
   5   2   3     6834.65     5987.33    112.07 o 
   6   2   3     2363.91     2437.82     48.51 o 
   7   2   3      881.28      905.64     28.48 o 
   8   2   3     1297.39     1216.47     73.91 o 
   9   2   3      697.85      597.49     22.45 o 
  10   2   3       14.66       12.74     22.84 o 
 -12   3   3        0.96       10.45     18.63 o 
 -11   3   3       92.54      202.52     23.57 o 
 -10   3   3      190.01      227.84     18.28 o 
  -9   3   3      217.09      212.88     17.45 o 
  -8   3   3      249.04      275.98     17.03 o 
  -7   3   3     5654.10     5484.62    102.08 o 
  -6   3   3     4715.17     4882.67     91.00 o 
  -5   3   3     3706.92     4776.68     89.01 o 
  -4   3   3     6733.82     6179.30    114.26 o 
  -3   3   3      975.97      833.32     18.31 o 
  -2   3   3    10109.22     8503.25    222.20 o 
  -1   3   3     1556.06     2349.61     45.32 o 
   0   3   3      576.67      523.43     19.22 o 
   1   3   3     1345.22     1184.74     25.22 o 
   2   3   3      251.25      868.98     20.30 o 
   3   3   3    12838.17    11577.44    301.72 o 
   4   3   3     2861.01     2718.73     59.01 o 
   5   3   3     1351.03     1516.40     58.92 o 
   6   3   3     5239.38     4797.31    116.20 o 
   7   3   3      657.92      671.47     20.54 o 
   8   3   3     3017.89     2899.22     58.25 o 
   9   3   3      557.63      423.91     28.41 o 
  10   3   3        0.67       16.87     20.89 o 
 -12   4   3      130.89      190.95     20.67 o 
 -11   4   3      125.87      186.36     18.19 o 
 -10   4   3     1714.38     1759.35     51.03 o 
  -9   4   3     3593.01     3845.08     73.71 o 
  -8   4   3     6505.46     6753.79    125.39 o 
  -7   4   3     5370.37     5786.37    107.74 o 
  -6   4   3     5534.44     5655.67    105.26 o 
  -5   4   3       87.60      112.80     10.29 o 
  -4   4   3      885.33      833.56     25.08 o 
  -3   4   3        2.73       78.73     13.21 o 
  -2   4   3     7747.23     7502.33    190.20 o 
  -1   4   3      891.74     1046.36     23.30 o 
   1   4   3    17084.41    16306.61    421.97 o 
   2   4   3     8485.52     7925.98    146.86 o 
   3   4   3        9.65       24.10     13.20 o 
   4   4   3     5109.91     5079.52     99.46 o 
   5   4   3      383.23      361.59     22.16 o 
   6   4   3      140.83      169.96     18.37 o 
   7   4   3     2473.62     2253.76     47.46 o 
   8   4   3      951.86      953.39     27.06 o 
   9   4   3       33.26      107.94     18.76 o 
  10   4   3      129.19      134.60     35.83 o 
 -12   5   3       16.68       30.66     19.43 o 
 -11   5   3     1199.13     1327.07     75.91 o 
 -10   5   3        2.94        0.64     14.05 o 
  -9   5   3       42.27       45.22     13.36 o 
  -8   5   3     1613.61     1595.82     33.41 o 
  -7   5   3        5.91        6.29      9.80 o 
  -6   5   3       41.69       26.67     10.87 o 
  -5   5   3     1438.50     1474.26     50.31 o 
  -4   5   3     2455.38     2448.56     67.49 o 
  -3   5   3       81.20      239.91     26.58 o 
  -2   5   3      173.89      834.13     19.10 o 
  -1   5   3    17862.08    15527.44    418.05 o 
   0   5   3    29306.07    28038.75    458.05 o 
   1   5   3      351.05      236.54     11.72 o 
   2   5   3      636.34      566.92     39.43 o 
   3   5   3      115.02      189.12     17.04 o 
   4   5   3      137.14      122.18     12.19 o 
   5   5   3      118.14      114.75     12.71 o 
   6   5   3        0.81       -6.47     18.20 o 
   7   5   3      887.63      978.27     26.87 o 
   8   5   3        5.60       10.88     17.56 o 
   9   5   3     1406.08     1624.74     64.80 o 
 -12   6   3     1431.53     1502.80     37.24 o 
 -11   6   3      147.55      183.85     17.95 o 
 -10   6   3     1169.05     1203.34     39.89 o 
  -9   6   3       20.10       41.56     12.79 o 
  -8   6   3     1199.06     1312.65     41.25 o 
  -7   6   3      973.25     1030.43     23.94 o 
  -6   6   3     1374.44     1275.44     28.76 o 
  -5   6   3      308.51      275.29     18.10 o 
  -4   6   3     3778.36     4523.16    114.54 o 
  -3   6   3    12927.43    11842.32    571.09 o 
  -2   6   3     7576.51     7406.82    172.98 o 
  -1   6   3      298.04      267.45     22.71 o 
   0   6   3    17704.45    16398.12    300.87 o 
   1   6   3      146.59      335.69     44.57 o 
   2   6   3      414.18      436.71     22.57 o 
   3   6   3      229.94      228.88     13.00 o 
   4   6   3      237.75      165.19     12.98 o 
   5   6   3        3.32       29.98     13.90 o 
   6   6   3      912.52      930.96     26.49 o 
   7   6   3     3173.31     3060.62     62.53 o 
   8   6   3     2161.25     2268.39     50.21 o 
   9   6   3      311.55      290.82     25.48 o 
 -12   7   3      147.44      208.34     21.42 o 
 -11   7   3      272.83      297.27     20.35 o 
 -10   7   3        1.25       10.75     15.12 o 
  -9   7   3      610.73      617.42     21.00 o 
  -8   7   3     1013.82      959.13     24.22 o 
  -7   7   3       51.67       64.08     11.00 o 
  -6   7   3      184.50      214.34     11.94 o 
  -5   7   3     6505.82     5506.64    106.96 o 
  -4   7   3     2593.09     2556.29     72.79 o 
  -3   7   3       11.15       20.19     14.63 o 
  -2   7   3      711.43      602.74     27.33 o 
  -1   7   3      142.13      254.49     59.43 o 
   0   7   3       14.72       98.48     16.83 o 
   1   7   3     2631.12     2462.18     47.12 o 
   2   7   3       61.98      102.43     13.39 o 
   3   7   3      652.40      709.65     20.49 o 
   5   7   3     7394.04     7118.18    133.82 o 
   6   7   3     1041.11     1213.15     47.14 o 
   7   7   3       44.57       41.41     19.65 o 
   8   7   3     1387.71     1371.59     41.99 o 
 -12   8   3      689.24      756.65     34.12 o 
 -11   8   3      141.75      120.52     26.75 o 
 -10   8   3      254.08      313.33     21.77 o 
  -9   8   3      151.32      106.67     17.43 o 
  -7   8   3     4887.76     4857.17    113.64 o 
  -6   8   3     2243.06     2244.97     64.08 o 
  -5   8   3     1585.81     1705.93     37.27 o 
  -4   8   3     5387.13     4952.55    136.11 o 
  -3   8   3      107.74      162.71     12.17 o 
  -2   8   3      453.03      444.95     20.10 o 
  -1   8   3     2595.60     2420.11     50.06 o 
   0   8   3        3.83       54.45     15.89 o 
   1   8   3      849.44      848.10     26.53 o 
   2   8   3      301.27      331.47     22.05 o 
   3   8   3     8992.24     8380.58    140.01 o 
   4   8   3     2250.89     2177.33     52.49 o 
   5   8   3     1580.27     1669.24    115.97 o 
   6   8   3     1854.82     1885.07     74.54 o 
   7   8   3      553.52      592.41     25.63 o 
   8   8   3      556.57      561.73     28.04 o 
 -12   9   3      101.37       97.20     32.95 o 
 -11   9   3       58.75       79.27     20.64 o 
 -10   9   3      524.37      449.42     22.59 o 
  -9   9   3     2223.61     1980.29     59.50 o 
  -8   9   3     2744.01     2321.58     89.95 o 
  -7   9   3      919.49      986.06     25.72 o 
  -6   9   3     5043.62     4372.82     84.67 o 
  -5   9   3      262.58      274.35     21.05 o 
  -4   9   3      109.67       81.48     18.75 o 
  -3   9   3      164.13      177.10     14.57 o 
  -2   9   3       56.95      143.73     29.97 o 
  -1   9   3      793.30      807.98     22.80 o 
   0   9   3     2352.84     2441.41     69.68 o 
   1   9   3    13435.47    11130.91    295.26 o 
   2   9   3     7278.73     6108.68    228.82 o 
   3   9   3        0.86       -8.21     14.89 o 
   4   9   3     3215.01     3448.81     62.95 o 
   5   9   3      310.50      314.48     20.31 o 
   6   9   3      406.00      430.80     55.91 o 
   7   9   3       98.12       69.15     25.84 o 
 -11  10   3     1263.44     1532.06     42.20 o 
 -10  10   3      335.96      375.04     33.87 o 
  -9  10   3      508.03      380.40     22.19 o 
  -8  10   3     1265.67     1278.13     40.32 o 
  -7  10   3      768.91      798.87    103.14 o 
  -6  10   3      125.63      133.41     13.96 o 
  -5  10   3       76.07       73.44     17.18 o 
  -4  10   3      202.86      167.39     27.27 o 
  -3  10   3      665.27      654.82     22.55 o 
  -2  10   3      302.69      358.52     31.16 o 
  -1  10   3    13331.99    11498.29    213.93 o 
   0  10   3    14202.82    12262.54    319.30 o 
   1  10   3      119.67      115.09     14.84 o 
   2  10   3     3720.77     3748.80    113.84 o 
   3  10   3     2074.58     2067.78     46.09 o 
   4  10   3      416.74      453.78     23.84 o 
   5  10   3        1.12        3.41     21.51 o 
   6  10   3       29.44       42.49     23.12 o 
 -11  11   3       91.15       66.98     26.85 o 
 -10  11   3     1243.33     1319.93     38.81 o 
  -9  11   3      786.53      616.26     29.15 o 
  -8  11   3     3013.20     2378.70     53.08 o 
  -7  11   3     2350.65     2025.65     63.94 o 
  -6  11   3        4.18        7.13     15.96 o 
  -5  11   3        1.99       24.59     21.75 o 
  -4  11   3      493.63      485.89     17.84 o 
  -3  11   3     9104.63     8146.45    183.87 o 
  -2  11   3     7052.39     6283.58    215.06 o 
  -1  11   3      108.87       89.48     18.02 o 
   0  11   3      464.22      427.93     42.29 o 
   1  11   3       33.04       21.46     17.76 o 
   2  11   3      315.37      306.82     20.62 o 
   3  11   3       55.58       60.05     21.20 o 
   4  11   3        0.24       49.30     22.09 o 
   5  11   3       57.10       86.83     23.49 o 
   6  11   3       86.86       62.11     26.35 o 
 -11  12   3       77.19       12.57     37.16 o 
 -10  12   3       16.00       26.24     23.52 o 
  -9  12   3      509.64      333.79     27.47 o 
  -8  12   3      852.19      684.25     35.72 o 
  -7  12   3      873.45      942.24     51.09 o 
  -6  12   3      849.35      771.66     60.00 o 
  -5  12   3     7246.46     6977.81    188.67 o 
  -4  12   3     2026.68     2058.45     64.08 o 
  -3  12   3        0.43      -26.44     27.21 o 
  -2  12   3     3864.45     3834.43    107.08 o 
  -1  12   3       37.84       18.75     18.72 o 
   0  12   3       27.37       23.94     27.34 o 
   1  12   3       58.56       47.01     19.77 o 
   2  12   3       39.32       19.09     21.16 o 
   3  12   3        1.80        9.40     22.50 o 
   4  12   3       15.47        1.50     23.64 o 
   5  12   3     2277.61     2438.66     76.19 o 
 -10  13   3        4.47      -15.13     25.50 o 
  -9  13   3       27.73        8.81     24.39 o 
  -8  13   3        7.83       33.30     60.70 o 
  -7  13   3     3020.51     2834.99     60.51 o 
  -6  13   3      965.00     1017.35     31.02 o 
  -5  13   3     1683.73     1714.84     38.54 o 
  -4  13   3     3391.43     3358.84     98.81 o 
  -3  13   3     2081.51     2192.30     68.99 o 
  -2  13   3      384.39      379.89     25.55 o 
  -1  13   3       53.85      114.07     19.48 o 
   0  13   3      606.94      633.26     27.27 o 
   1  13   3      227.49      218.90     25.07 o 
   2  13   3        1.43        0.61     23.01 o 
   3  13   3     1136.29     1335.52     48.31 o 
   4  13   3     1295.72     1281.05     46.34 o 
 -10  14   3      156.73      126.68     27.89 o 
  -9  14   3     1378.34     1672.63     51.39 o 
  -8  14   3     2086.81     2051.67     49.94 o 
  -7  14   3       62.51       53.65     37.39 o 
  -6  14   3     1881.58     1923.23     63.33 o 
  -5  14   3      319.03      242.64     22.69 o 
  -4  14   3      451.80      407.74     23.49 o 
  -3  14   3       71.09      127.49     51.19 o 
  -2  14   3       34.47        6.83     26.25 o 
  -1  14   3      197.53      214.00     24.36 o 
   0  14   3       59.02       70.74     20.25 o 
   1  14   3     2433.50     2716.61     68.23 o 
   2  14   3     1523.80     1504.09     52.48 o 
   3  14   3        7.38        9.36     35.59 o 
  -9  15   3      342.20      357.34     32.21 o 
  -8  15   3     1372.13     1280.67     46.09 o 
  -7  15   3      620.69      634.94     28.18 o 
  -6  15   3      393.02      470.37     26.27 o 
  -5  15   3        0.00       -5.28     20.21 o 
  -4  15   3        0.09       11.09     21.44 o 
  -3  15   3        7.22       18.79     38.41 o 
  -2  15   3        2.77      -16.21     20.19 o 
  -1  15   3     2474.53     2646.83     59.59 o 
   0  15   3     1257.75     1146.82     34.68 o 
   1  15   3      381.46      483.32     43.19 o 
   2  15   3      651.97      785.14     31.06 o 
  -8  16   3      514.02      560.82     31.16 o 
  -7  16   3       81.55       33.38     24.72 o 
  -6  16   3       12.42       64.15     24.24 o 
  -5  16   3       55.93       34.24     21.80 o 
  -4  16   3       14.76       41.68     22.95 o 
  -3  16   3     1219.36     1375.95     59.36 o 
  -2  16   3     1477.27     1612.94     43.19 o 
  -1  16   3      376.04      446.34     37.07 o 
   0  16   3     1423.09     1531.19     42.30 o 
  -6  17   3       82.70       46.68     25.68 o 
  -5  17   3     2291.71     2431.10     57.11 o 
  -4  17   3     1207.08     1388.35     57.18 o 
  -3  17   3        5.33       -9.41     23.80 o 
  -2  17   3      685.27      800.01     31.18 o 
   2 -18   4      727.95      768.18     42.61 o 
   3 -18   4     1035.74      980.35     50.42 o 
   4 -18   4      326.77      366.60     27.54 o 
   5 -18   4      919.75      962.83     37.07 o 
   6 -18   4     1360.32     1575.49    163.66 o 
   0 -17   4      522.05      585.49     28.93 o 
   1 -17   4      995.88     1013.71     35.15 o 
   2 -17   4     1643.34     1845.98     52.30 o 
   3 -17   4      353.70      430.26     28.31 o 
   4 -17   4     2244.24     2341.33     50.87 o 
   5 -17   4     1915.91     1936.58     53.40 o 
   6 -17   4       11.82       59.37     26.62 o 
   7 -17   4       17.78       -8.64     26.98 o 
   8 -17   4      287.18      303.54     63.14 o 
  -2 -16   4      663.97      739.67     30.63 o 
  -1 -16   4      893.38     1039.61     35.70 o 
   0 -16   4       16.03       50.33     34.05 o 
   1 -16   4      269.79      271.80     30.99 o 
   2 -16   4     1548.03     1679.86     44.20 o 
   3 -16   4     1349.44     1340.47     36.75 o 
   4 -16   4       61.17       43.52     24.66 o 
   5 -16   4        1.75        1.10     23.32 o 
   6 -16   4        4.53      -28.35     25.25 o 
   7 -16   4       40.94       91.23     47.25 o 
   8 -16   4      612.62      700.16     32.79 o 
   9 -16   4      404.68      438.73     29.52 o 
  -3 -15   4      876.42      925.40     59.25 o 
  -2 -15   4     1554.68     1732.35     50.85 o 
  -1 -15   4      295.25      279.68     34.91 o 
   0 -15   4      588.96      761.91     31.31 o 
   1 -15   4       24.67       55.08     20.97 o 
   2 -15   4      109.77      108.25     24.80 o 
   3 -15   4       85.23      100.84     22.57 o 
   4 -15   4      123.46      170.68     24.51 o 
   5 -15   4      154.34      201.18     30.42 o 
   6 -15   4      898.07      913.71     32.70 o 
   7 -15   4      758.24      864.93     32.70 o 
   8 -15   4      446.31      501.28     28.52 o 
   9 -15   4      151.44      214.53     23.66 o 
  -4 -14   4      322.34      292.19     37.66 o 
  -3 -14   4      357.50      314.27     23.20 o 
  -2 -14   4     1446.99     1636.49     43.90 o 
  -1 -14   4       23.94       70.94     24.75 o 
   0 -14   4     2685.50     2704.06     60.21 o 
   1 -14   4      978.19     1085.95     32.66 o 
   2 -14   4      144.65      179.31     20.58 o 
   3 -14   4        0.02       -3.93     19.38 o 
   4 -14   4     1419.22     1398.51     54.46 o 
   5 -14   4      363.55      395.02     26.80 o 
   6 -14   4     1334.64     1483.62     50.59 o 
   7 -14   4      322.71      410.24     28.87 o 
   8 -14   4     1336.14     1382.78     44.43 o 
   9 -14   4     1645.76     1651.22     63.53 o 
  10 -14   4       34.50       86.45     29.25 o 
  -5 -13   4      907.62      966.57     62.09 o 
  -4 -13   4     2122.22     2026.19     50.12 o 
  -3 -13   4     1328.92     1311.16     36.23 o 
  -2 -13   4       79.96       67.35     20.09 o 
  -1 -13   4      979.29     1053.48     63.69 o 
   0 -13   4     1474.19     1496.21     56.65 o 
   1 -13   4      111.72       69.90     18.52 o 
   2 -13   4     1024.10     1089.48     37.13 o 
   3 -13   4     3354.82     3124.24     65.23 o 
   4 -13   4     1016.06     1109.92     32.01 o 
   5 -13   4      194.09      187.52     19.18 o 
   6 -13   4     3325.87     3434.52    118.53 o 
   7 -13   4     7952.21     7500.43    144.41 o 
   8 -13   4       90.97       61.21     20.24 o 
   9 -13   4        0.25        0.45     20.04 o 
  10 -13   4      612.51      577.87     37.12 o 
  11 -13   4        6.40        4.68     24.51 o 
  -6 -12   4     1298.57     1244.60     56.57 o 
  -5 -12   4     1780.08     1739.96     44.79 o 
  -4 -12   4       44.47       34.55     44.55 o 
  -3 -12   4       75.92       73.12     19.97 o 
  -2 -12   4      184.75      165.30     31.86 o 
  -1 -12   4      130.35       96.56     18.29 o 
   0 -12   4     1263.29     1190.26     31.03 o 
   1 -12   4      158.46      126.44     19.47 o 
   2 -12   4     2918.27     2765.97     82.39 o 
   3 -12   4     3579.65     3173.76     99.90 o 
   4 -12   4     4761.38     4392.54    122.34 o 
   5 -12   4     3752.17     3405.46     69.77 o 
   6 -12   4      318.56      428.47     25.32 o 
   7 -12   4        9.82       37.86     17.73 o 
   8 -12   4      348.93      344.58     26.42 o 
   9 -12   4      162.66      202.88     19.91 o 
  10 -12   4       34.78       63.81     21.08 o 
  11 -12   4      167.98      158.95     24.51 o 
  -6 -11   4        9.86       16.23     25.43 o 
  -5 -11   4        7.33       77.75     23.15 o 
  -4 -11   4      150.36      162.82     24.76 o 
  -3 -11   4        0.02       11.86     19.50 o 
  -2 -11   4     1029.23      893.16     26.21 o 
  -1 -11   4      144.58      152.24     15.04 o 
   0 -11   4     2159.74     2049.00     44.61 o 
   1 -11   4      204.38      198.36     31.96 o 
   2 -11   4     1194.46     1163.70     69.58 o 
   3 -11   4     7404.71     6407.05    122.83 o 
   4 -11   4      257.00      354.81     23.27 o 
   5 -11   4      240.75      261.59     16.76 o 
   6 -11   4      424.41      397.85     27.40 o 
   7 -11   4      373.88      328.35     33.29 o 
   8 -11   4     1946.77     1949.64     44.92 o 
   9 -11   4      196.63      228.79     19.73 o 
  10 -11   4      973.12      912.85     30.99 o 
  11 -11   4      285.53      388.04     25.16 o 
  -7 -10   4       35.45       42.88     24.89 o 
  -6 -10   4        2.18       10.09     21.26 o 
  -5 -10   4      135.88      143.66     20.87 o 
  -4 -10   4     1402.19     1284.57     44.46 o 
  -3 -10   4     3099.36     2668.58     86.39 o 
  -2 -10   4     2849.65     2577.51     74.56 o 
  -1 -10   4      171.47      163.40     24.40 o 
   0 -10   4     9644.43     8374.27    180.85 o 
   1 -10   4     7673.48     6800.52    128.78 o 
   2 -10   4     2538.61     2246.58     77.09 o 
   3 -10   4      575.86      565.29     19.74 o 
   4 -10   4     2397.65     2369.14     50.24 o 
   5 -10   4      755.05     1000.02     64.71 o 
   6 -10   4      726.59      846.62     36.58 o 
   7 -10   4     1758.98     1737.39     65.53 o 
   8 -10   4     1194.43     1134.26     33.00 o 
   9 -10   4      351.95      422.95     27.37 o 
  10 -10   4      464.94      445.86     30.47 o 
  11 -10   4     1119.09     1036.26     39.92 o 
  12 -10   4        0.50       11.71     22.43 o 
  -8  -9   4      235.57      293.88     31.65 o 
  -7  -9   4       50.62       13.43     23.60 o 
  -6  -9   4      685.84      768.96     36.87 o 
  -5  -9   4      315.41      317.74     25.83 o 
  -4  -9   4     1021.09      904.04     45.82 o 
  -3  -9   4     3439.06     3019.44    110.40 o 
  -2  -9   4     1181.00     1099.87     56.94 o 
  -1  -9   4     7745.19     6731.14    127.23 o 
   0  -9   4     6400.51     6246.56    191.22 o 
   1  -9   4      385.66      313.37     15.86 o 
   2  -9   4     1188.06     1062.74     40.74 o 
   3  -9   4      253.08      246.00     14.16 o 
   4  -9   4       23.08       20.73     12.17 o 
   5  -9   4     2066.79     1900.26     40.94 o 
   6  -9   4     4428.78     3894.20     93.75 o 
   7  -9   4      536.10      558.50     20.85 o 
   8  -9   4      713.59      677.64     27.47 o 
   9  -9   4     2111.79     1856.81     42.41 o 
  10  -9   4        7.64       16.51     18.10 o 
  11  -9   4      278.94      284.33     21.99 o 
  12  -9   4      137.36      193.02     24.81 o 
  -8  -8   4      437.54      588.80     28.61 o 
  -7  -8   4      617.15      592.18     70.09 o 
  -6  -8   4      997.88     1109.18     55.49 o 
  -5  -8   4      238.13      152.00     30.18 o 
  -4  -8   4     4660.96     4044.22    130.42 o 
  -3  -8   4     7344.78     6450.91    121.89 o 
  -2  -8   4     2394.40     2439.16     50.47 o 
  -1  -8   4      372.61      302.02     14.44 o 
   1  -8   4      188.17      141.96     12.94 o 
   2  -8   4      416.35      469.82     30.15 o 
   3  -8   4     3803.07     3211.75     64.32 o 
   4  -8   4     3105.53     3084.82     79.81 o 
   5  -8   4      461.89      404.89     22.37 o 
   6  -8   4     5154.72     4439.81     85.71 o 
   7  -8   4     9688.06     8886.97    165.81 o 
   8  -8   4      160.98      153.14     20.69 o 
   9  -8   4       18.41       13.91     16.81 o 
  10  -8   4      848.61      679.77     24.69 o 
  11  -8   4       76.43       78.03     20.02 o 
  12  -8   4      113.68      127.67     22.62 o 
  -9  -7   4      327.77      361.76     29.14 o 
  -8  -7   4      297.01      339.73     25.23 o 
  -7  -7   4      267.96      306.14     29.42 o 
  -6  -7   4     3163.15     3035.83     62.07 o 
  -5  -7   4     3411.55     3089.01    109.07 o 
  -4  -7   4      265.02      313.13     17.70 o 
  -3  -7   4      563.90      536.95     17.31 o 
  -2  -7   4     1149.56     1078.66     44.03 o 
  -1  -7   4      165.96      161.75     21.27 o 
   0  -7   4     2849.72     3134.56     62.77 o 
   1  -7   4      127.97      132.67     12.42 o 
   2  -7   4     2540.34     2013.87     58.50 o 
   3  -7   4      954.77      830.34     22.05 o 
   4  -7   4     6920.53     6068.65    114.40 o 
   5  -7   4     4346.65     3830.57     77.64 o 
   6  -7   4      762.41      781.87     21.60 o 
   7  -7   4      289.58      349.62     16.17 o 
   8  -7   4     3141.74     2820.54     56.80 o 
   9  -7   4      182.28      200.36     19.24 o 
  10  -7   4      686.51      565.77     35.70 o 
  11  -7   4        0.63       -0.33     19.58 o 
  12  -7   4      620.84      680.68     54.04 o 
  -9  -6   4      129.74      182.84     25.87 o 
  -8  -6   4     1298.49     1212.61     44.71 o 
  -7  -6   4     6716.53     6000.97    114.47 o 
  -6  -6   4      363.70      417.45     18.32 o 
  -5  -6   4      278.52      274.89     14.16 o 
  -4  -6   4     2287.11     2497.48     49.50 o 
  -3  -6   4      209.63      249.60     12.44 o 
  -2  -6   4      416.38      506.11     27.76 o 
  -1  -6   4      104.83      122.12     11.79 o 
   0  -6   4     3769.76     2774.40     79.31 o 
   1  -6   4     3033.08     2577.71     52.43 o 
   2  -6   4     7698.05     7340.65    137.32 o 
   3  -6   4    16707.76    17180.46    315.72 o 
   4  -6   4     1993.94     2003.69     47.24 o 
   5  -6   4      202.33      122.48     11.95 o 
   6  -6   4      863.29      707.22     28.60 o 
   7  -6   4      851.82     1044.95     29.58 o 
   8  -6   4      109.10      106.85     17.14 o 
   9  -6   4        2.37       10.28     22.18 o 
  10  -6   4      385.58      277.55     21.99 o 
  11  -6   4        0.32       -2.84     18.21 o 
  12  -6   4     1027.38     1078.79     35.21 o 
 -10  -5   4     1037.38     1142.74     40.29 o 
  -9  -5   4     1383.75     1443.05     86.86 o 
  -8  -5   4       85.67       51.01     20.72 o 
  -7  -5   4       20.55       49.62     15.38 o 
  -6  -5   4      437.17      408.43     21.88 o 
  -5  -5   4      703.31      822.59     25.50 o 
  -4  -5   4       23.31        6.28      9.52 o 
  -3  -5   4     3442.84     3103.49     60.06 o 
  -2  -5   4     2261.70     2020.55     41.81 o 
  -1  -5   4     3136.77     2497.56     81.50 o 
   0  -5   4     5483.65     5695.64    107.72 o 
   1  -5   4     9100.52     9492.23    175.88 o 
   2  -5   4       45.29       36.28     10.92 o 
   3  -5   4     6986.38     6379.53    133.03 o 
   4  -5   4      882.85     1159.01     26.42 o 
   5  -5   4        7.73       18.58     10.39 o 
   6  -5   4     1501.03     1511.15     33.01 o 
   7  -5   4     1478.58     1521.75     33.60 o 
   8  -5   4     3773.90     3463.15     67.82 o 
   9  -5   4     1175.74      966.15     26.00 o 
  10  -5   4     1318.54     1122.46     31.09 o 
  11  -5   4     1365.89     1232.39     37.97 o 
  12  -5   4       13.38       23.24     30.91 o 
 -10  -4   4       49.92       71.83     23.20 o 
  -9  -4   4        8.09        9.40     19.33 o 
  -8  -4   4      326.08      317.14     18.83 o 
  -7  -4   4      394.99      396.63     25.66 o 
  -6  -4   4      617.16      726.19     28.11 o 
  -5  -4   4     1791.54     1812.43     36.86 o 
  -4  -4   4     2894.38     2979.33     65.43 o 
  -3  -4   4     1075.10      921.79     26.17 o 
  -2  -4   4     7276.63     7239.36    134.64 o 
  -1  -4   4     8929.77     9907.10    342.95 o 
   0  -4   4     3433.77     4171.30     79.34 o 
   1  -4   4      448.09      688.97     17.52 o 
   2  -4   4     8937.05     8659.83    160.21 o 
   3  -4   4      938.70      950.75     27.89 o 
   4  -4   4        0.66       -3.12     12.79 o 
   5  -4   4     1496.38     1791.76     37.63 o 
   6  -4   4     8492.28     8130.51    151.48 o 
   7  -4   4      713.86      722.30     49.96 o 
   8  -4   4     4811.90     4730.23     90.47 o 
   9  -4   4     3855.54     3467.80     68.35 o 
  10  -4   4       70.20       46.49     17.68 o 
  11  -4   4        5.04        8.51     18.57 o 
  12  -4   4     1245.58     1304.64     41.43 o 
 -10  -3   4      622.49      620.62     25.71 o 
  -9  -3   4      103.86      133.96     17.66 o 
  -8  -3   4     1670.93     1801.40     59.91 o 
  -7  -3   4     1566.37     1502.86     31.98 o 
  -6  -3   4     3658.66     3616.29     68.58 o 
  -5  -3   4      521.56      503.35     13.95 o 
  -4  -3   4     6290.19     5818.31    107.92 o 
  -3  -3   4    16350.42    17029.52    311.17 o 
  -2  -3   4        0.34       31.59      7.01 o 
  -1  -3   4      359.12      663.04     22.77 o 
   0  -3   4     4478.47     4014.04     75.43 o 
   1  -3   4     1660.82     1938.25     38.16 o 
   2  -3   4        4.15       96.33     17.23 o 
   3  -3   4      507.59      609.10     16.34 o 
   4  -3   4     8453.29     9137.51    169.38 o 
   5  -3   4      141.76      196.37     11.73 o 
   6  -3   4     9053.12     8748.97    163.23 o 
   7  -3   4    14603.43    12970.33    239.23 o 
   8  -3   4      488.54      679.43     20.63 o 
   9  -3   4      613.65      592.79     21.07 o 
  10  -3   4      998.04      859.03     26.46 o 
  11  -3   4      598.76      601.70     24.17 o 
  12  -3   4      243.78      221.21     25.63 o 
 -11  -2   4        9.44       21.54     29.73 o 
 -10  -2   4       23.58       43.29     20.39 o 
  -9  -2   4      136.15      153.02     18.73 o 
  -8  -2   4      987.51     1051.46     44.07 o 
  -7  -2   4      546.67      585.35     15.90 o 
  -6  -2   4     4791.57     4238.39     79.36 o 
  -5  -2   4     3946.45     3829.87     71.80 o 
  -4  -2   4     1725.89     1881.09     36.61 o 
  -3  -2   4     6653.87     7102.83    145.32 o 
  -2  -2   4     9741.83     8801.66    211.99 o 
  -1  -2   4     1513.71     2033.41     39.21 o 
   0  -2   4    56989.76    47821.19   1742.83 o 
   1  -2   4     5073.91     4558.90     85.01 o 
   2  -2   4    37518.71    37689.09    793.68 o 
   3  -2   4      929.91      699.10     17.61 o 
   4  -2   4     9592.22     9671.37    204.85 o 
   5  -2   4    10089.61     8147.42    175.25 o 
   6  -2   4       95.40      122.32     12.74 o 
   7  -2   4        4.46       19.51     12.65 o 
   8  -2   4     5015.89     4405.03     84.50 o 
   9  -2   4      218.16      279.21     26.89 o 
  10  -2   4      899.06      713.36     24.18 o 
  11  -2   4       10.54        0.34     18.63 o 
 -11  -1   4      117.24      135.78     31.18 o 
 -10  -1   4      791.13      839.11     39.95 o 
  -9  -1   4      358.71      404.87     17.16 o 
  -8  -1   4      686.59      663.86     26.97 o 
  -7  -1   4     8416.46     8423.91    155.25 o 
  -6  -1   4      662.25      620.35     17.95 o 
  -5  -1   4      209.69      138.04     13.73 o 
  -4  -1   4     1159.70     1362.46     28.36 o 
  -3  -1   4      663.52      878.21     17.68 o 
  -2  -1   4       24.31       78.56      3.95 o 
  -1  -1   4     5767.49     4342.22     79.89 o 
   0  -1   4    14723.79    13884.18    551.69 o 
   1  -1   4       17.39       12.73      6.44 o 
   2  -1   4    10866.86    11275.63    207.55 o 
   3  -1   4    23483.32    21549.96    394.41 o 
   4  -1   4      571.04      839.30     27.05 o 
   5  -1   4     2776.20     2659.13     52.56 o 
   6  -1   4     7549.49     7268.35    135.66 o 
   7  -1   4      257.49      320.91     26.57 o 
   8  -1   4        2.24        7.56     23.21 o 
   9  -1   4      135.90      142.78     18.90 o 
  10  -1   4      425.18      378.83     33.92 o 
  11  -1   4      121.64      115.48     21.39 o 
 -11   0   4      253.70      404.49     21.20 o 
 -10   0   4      402.66      419.12     18.76 o 
  -9   0   4     1855.28     1753.36     36.45 o 
  -8   0   4      148.51      153.82     10.82 o 
  -7   0   4      265.64      361.18     11.96 o 
  -6   0   4      873.51      827.16     25.02 o 
  -5   0   4        9.68       17.70      5.77 o 
  -4   0   4        3.87        6.87      4.66 o 
  -3   0   4      933.80      730.90     14.27 o 
  -1   0   4        7.51        5.91      3.27 o 
   0   0   4    18400.36    20506.44    373.99 o 
   2   0   4     2224.63     3106.02     59.64 o 
   3   0   4     1306.75      973.27     22.33 o 
   4   0   4    10657.04    10374.19    205.77 o 
   5   0   4     1988.45     2290.49     55.93 o 
   6   0   4      192.69      157.85     12.18 o 
   7   0   4      356.81      401.07     18.62 o 
   8   0   4     1004.73      928.23     26.28 o 
   9   0   4       61.00       68.27     20.31 o 
  10   0   4     2490.79     2199.49     72.28 o 
  11   0   4     1014.59     1075.88     42.16 o 
 -11   1   4      901.19     1097.59     34.34 o 
 -10   1   4        4.24        7.31     14.08 o 
  -9   1   4       27.54       41.66     12.47 o 
  -8   1   4     2981.85     3044.44     58.07 o 
  -7   1   4      908.44     1053.59     22.34 o 
  -6   1   4     1387.63     1509.99     29.71 o 
  -5   1   4     1175.82     1467.09     28.54 o 
  -4   1   4     8385.75     8558.54    199.82 o 
  -3   1   4      650.67      709.64     20.10 o 
  -2   1   4     9195.34    10390.50    381.17 o 
   0   1   4     5076.57     3845.84     71.59 o 
   1   1   4      293.40      297.73     10.56 o 
   2   1   4    36848.24    37998.82    692.91 o 
   3   1   4     2042.47     2295.01     45.61 o 
   4   1   4     1935.96     2534.05     76.74 o 
   5   1   4        0.24       -7.63     10.49 o 
   6   1   4     2811.28     2711.67     53.60 o 
   7   1   4      469.73      554.96     18.19 o 
   8   1   4      633.46      603.82     36.55 o 
   9   1   4     2849.68     2723.40     57.00 o 
  10   1   4      117.87      111.12     31.14 o 
  11   1   4      142.79      164.04     22.77 o 
 -12   2   4        0.51       16.80     19.40 o 
 -11   2   4      246.62      305.43     23.82 o 
 -10   2   4      850.50      845.03     22.31 o 
  -9   2   4      249.42      230.68     13.07 o 
  -8   2   4      106.73      110.94      9.78 o 
  -7   2   4     1499.29     1621.07     32.14 o 
  -6   2   4     7498.16     7565.71    139.29 o 
  -5   2   4      152.09      226.58      7.83 o 
  -4   2   4     8060.34     8515.57    156.36 o 
  -3   2   4    24105.51    18859.98    398.35 o 
  -2   2   4     1570.25     2876.11     54.03 o 
  -1   2   4      141.39      265.06     10.82 o 
   0   2   4     1470.20     3010.25     56.89 o 
   1   2   4     1245.49     1036.77     32.20 o 
   2   2   4       60.87      144.25      9.80 o 
   3   2   4     6749.84     6365.58    118.88 o 
   4   2   4     2209.73     2072.44     50.35 o 
   5   2   4     1034.72     1233.31     27.80 o 
   6   2   4     6000.02     5837.10    109.76 o 
   7   2   4     3847.34     3453.62    114.13 o 
   8   2   4      119.89       71.61     19.38 o 
   9   2   4      100.97       65.81     17.58 o 
  10   2   4     1330.95     1316.50     34.82 o 
 -12   3   4      132.02      165.32     21.47 o 
 -11   3   4       75.91       64.93     21.17 o 
 -10   3   4      642.46      628.61     19.67 o 
  -9   3   4       17.69       20.17     10.79 o 
  -8   3   4     3075.09     3181.12     60.48 o 
  -7   3   4      569.65      558.90     14.45 o 
  -6   3   4     8704.83     8404.36    154.63 o 
  -5   3   4     9298.79     8068.52    148.49 o 
  -4   3   4      411.37      616.68     19.19 o 
  -3   3   4     1030.54     1040.17     44.43 o 
  -2   3   4    38691.47    33390.56   1078.28 o 
  -1   3   4     1677.91     1018.23     23.84 o 
   0   3   4     1038.46     1473.81     29.73 o 
   1   3   4     1563.60     1958.06     38.80 o 
   2   3   4      162.35      121.03     10.02 o 
   3   3   4      129.31      231.48     11.76 o 
   4   3   4    11455.85    10448.53    192.86 o 
   5   3   4    11240.78    10638.92    278.89 o 
   6   3   4      268.15      284.16     14.87 o 
   7   3   4     1269.94     1232.95     46.92 o 
   8   3   4      305.78      257.54     16.79 o 
   9   3   4      544.33      535.34     21.53 o 
  10   3   4       17.80       27.21     20.81 o 
 -12   4   4       62.74       58.40     19.33 o 
 -11   4   4        0.44        4.82     15.54 o 
 -10   4   4      283.33      300.60     15.37 o 
  -9   4   4     1184.29     1047.26     24.29 o 
  -8   4   4     4483.76     4490.56     84.35 o 
  -7   4   4    13123.60    12674.90    232.56 o 
  -6   4   4       95.36      135.92     14.67 o 
  -5   4   4     2541.97     2565.67     49.35 o 
  -4   4   4    10872.35     9941.35    183.27 o 
  -3   4   4     1469.25     2268.94    134.18 o 
  -2   4   4      104.84      107.68      8.22 o 
  -1   4   4     1867.50     1976.02     35.38 o 
   0   4   4     8674.54     8953.00    199.07 o 
   1   4   4     2593.17     2777.65     53.88 o 
   2   4   4     8454.87     6820.96    126.96 o 
   3   4   4    16182.22    15600.07    286.33 o 
   4   4   4       42.18       40.88     10.58 o 
   5   4   4      662.50      715.99     19.77 o 
   6   4   4     1850.93     1685.71     48.86 o 
   7   4   4     2702.17     2593.11     53.22 o 
   8   4   4      190.51      170.15     17.27 o 
   9   4   4      676.14      691.15     25.97 o 
  10   4   4       89.65       69.52     22.93 o 
 -12   5   4      496.42      599.28     24.05 o 
 -11   5   4        0.11      -11.65     14.95 o 
 -10   5   4     1239.22     1279.14     35.48 o 
  -9   5   4     3525.54     3553.98     68.49 o 
  -8   5   4      400.02      556.32     15.80 o 
  -7   5   4        0.86       -8.87      9.08 o 
  -6   5   4     7206.89     7433.23    137.64 o 
  -5   5   4     2072.36     2238.83     55.73 o 
  -4   5   4     1836.24     2322.73     46.02 o 
  -3   5   4     5617.35     6095.20    113.98 o 
  -2   5   4       77.49      148.97     13.83 o 
  -1   5   4     2292.98     2713.25     53.09 o 
   0   5   4    13139.50    10571.63    194.87 o 
   1   5   4     2794.44     2914.72     56.78 o 
   2   5   4     1923.66     2091.59     42.24 o 
   3   5   4     1366.81     1354.84     34.38 o 
   4   5   4     8860.21     8743.54    162.18 o 
   5   5   4     1910.58     1916.22     40.15 o 
   6   5   4       23.73       28.86     16.71 o 
   7   5   4     2364.30     2510.63     52.72 o 
   8   5   4        0.07       19.26     17.19 o 
   9   5   4       10.97      -16.01     20.25 o 
 -12   6   4      943.81     1129.01     31.48 o 
 -11   6   4     1107.15     1332.26     33.24 o 
 -10   6   4       47.63       71.85     14.83 o 
  -9   6   4      702.02      676.86     20.38 o 
  -8   6   4     5107.74     4736.85     89.75 o 
  -7   6   4      328.91      357.47     13.16 o 
  -6   6   4      177.29      177.04     15.49 o 
  -5   6   4        0.15       10.64      9.45 o 
  -4   6   4     2199.31     2044.13     59.11 o 
  -3   6   4      190.91      277.35     11.71 o 
  -2   6   4     7772.26     6457.05    121.72 o 
  -1   6   4     2982.05     2868.99     85.42 o 
   0   6   4     1540.65     1909.91     44.55 o 
   1   6   4     2891.70     2856.16    106.77 o 
   2   6   4     5448.83     5346.05    100.65 o 
   3   6   4    10486.95     9979.98    184.63 o 
   4   6   4       51.76       65.38     12.99 o 
   5   6   4     1606.08     1574.87     35.33 o 
   6   6   4     1621.92     1484.50     45.42 o 
   7   6   4       18.84       38.73     17.18 o 
   8   6   4      656.58      673.54     26.06 o 
   9   6   4      716.37      821.08     34.01 o 
 -12   7   4        6.97       31.29     20.04 o 
 -11   7   4       21.99       37.00     17.95 o 
 -10   7   4     1070.62     1108.75     33.14 o 
  -9   7   4      282.48      299.87     16.56 o 
  -8   7   4        4.38       -6.36     11.18 o 
  -7   7   4      409.06      506.01     20.03 o 
  -6   7   4     2446.72     2548.62     51.31 o 
  -4   7   4    10943.34     9987.51    261.59 o 
  -3   7   4    16503.03    15196.90    264.60 o 
  -2   7   4     1649.93     1937.43     61.34 o 
  -1   7   4     2706.81     2899.68     89.02 o 
   0   7   4     3596.91     3649.64     70.60 o 
   1   7   4     9419.95     8383.87    139.61 o 
   2   7   4     2672.12     2929.61     57.57 o 
   3   7   4      189.85      220.28     13.88 o 
   4   7   4     1622.10     1326.60     31.27 o 
   5   7   4       13.05       12.33     15.44 o 
   6   7   4      518.66      579.99     40.70 o 
   7   7   4     1219.61     1187.67     32.90 o 
   8   7   4      107.27      151.10     23.04 o 
 -12   8   4     1118.05     1311.44     46.75 o 
 -11   8   4      628.23      665.62     24.76 o 
 -10   8   4      799.07      822.62     67.59 o 
  -9   8   4       67.12       70.65     16.39 o 
  -8   8   4      802.31      945.96     29.16 o 
  -7   8   4      450.81      470.63     16.42 o 
  -6   8   4     5882.89     5484.46    104.06 o 
  -5   8   4    10275.79     9847.43    182.28 o 
  -4   8   4       39.61       28.90     11.51 o 
  -3   8   4     1278.89     1347.77     37.27 o 
  -2   8   4     5765.99     5060.04     97.25 o 
  -1   8   4     9278.49     8140.02    213.68 o 
   0   8   4     3000.40     2957.79     95.26 o 
   1   8   4     3671.92     3472.74     60.99 o 
   2   8   4     2007.95     1979.21     38.16 o 
   3   8   4      423.91      408.91     23.53 o 
   4   8   4     1491.96     1459.36     37.07 o 
   5   8   4     2071.57     2180.62    103.47 o 
   6   8   4       26.59       46.40     19.99 o 
   7   8   4       35.24       23.14     20.24 o 
   8   8   4     1929.95     1767.15     68.04 o 
 -12   9   4      150.15      162.58     24.81 o 
 -11   9   4        3.72       22.87     20.79 o 
 -10   9   4      312.76      369.74     32.83 o 
  -9   9   4       85.30       84.93     20.69 o 
  -8   9   4      596.20      581.76     21.89 o 
  -7   9   4     3304.78     3204.29     63.67 o 
  -6   9   4      284.11      246.01     19.62 o 
  -5   9   4      731.77      738.19     46.60 o 
  -4   9   4     9021.02     8185.64    181.61 o 
  -3   9   4    10070.86     9612.07    228.04 o 
  -2   9   4     2766.61     2884.61     58.60 o 
  -1   9   4     3971.42     3374.71     88.68 o 
   0   9   4      296.27      479.84     19.55 o 
   1   9   4      224.01      154.89     14.66 o 
   2   9   4     1108.81     1052.82     24.97 o 
   3   9   4     6015.26     5725.33     98.29 o 
   4   9   4      100.39      130.60     27.44 o 
   5   9   4       90.29       76.79     18.91 o 
   6   9   4      901.65      823.87     29.20 o 
   7   9   4     1260.53     1344.22     35.14 o 
 -11  10   4      128.34      155.07     25.23 o 
 -10  10   4     2443.86     2148.73     50.10 o 
  -9  10   4     2521.78     2466.85     74.92 o 
  -8  10   4       75.40       35.98     29.67 o 
  -7  10   4     1136.21     1102.59     39.17 o 
  -6  10   4     1753.46     1673.91     96.53 o 
  -5  10   4     2030.06     2101.58     64.25 o 
  -4  10   4       33.19       53.67     12.00 o 
  -3  10   4      229.20      266.61     25.02 o 
  -2  10   4     1997.03     1905.03     54.66 o 
  -1  10   4      168.15      143.80     30.87 o 
   0  10   4     1430.27     1035.68     82.61 o 
   1  10   4     2948.08     2585.03     52.80 o 
   2  10   4     1731.25     1748.70     43.44 o 
   3  10   4       42.55       77.01     19.45 o 
   4  10   4     4348.27     4338.37     78.75 o 
   5  10   4      809.87      854.67     42.30 o 
   6  10   4        0.38       15.35     23.17 o 
 -11  11   4      865.49     1005.43     94.65 o 
 -10  11   4       96.81       53.57     23.15 o 
  -9  11   4      148.37       87.30     22.21 o 
  -8  11   4      322.65      234.52     31.96 o 
  -7  11   4     2831.73     2491.33     52.92 o 
  -6  11   4       12.71       37.99     17.60 o 
  -5  11   4     1595.02     1449.00     30.87 o 
  -4  11   4     1460.66     1179.64     40.98 o 
  -3  11   4      478.65      432.41     36.22 o 
  -2  11   4     1098.26     1024.19    119.38 o 
  -1  11   4     3008.63     2568.82     83.52 o 
   0  11   4       47.34       55.25     18.03 o 
   1  11   4       12.58       12.87     18.03 o 
   2  11   4     3558.76     3574.23     72.30 o 
   3  11   4     2818.09     2865.36     85.79 o 
   4  11   4      269.97      276.00     25.08 o 
   5  11   4      302.55      328.68     25.88 o 
 -11  12   4      171.36      126.42     26.97 o 
 -10  12   4     1329.55     1278.59     54.65 o 
  -9  12   4      518.62      527.66     34.38 o 
  -8  12   4      212.33      174.30     41.89 o 
  -7  12   4     2292.26     2075.13     92.37 o 
  -6  12   4     1462.08     1238.09    110.48 o 
  -5  12   4        9.49       32.22     17.02 o 
  -4  12   4     1492.86     1369.63     35.17 o 
  -3  12   4     6060.06     5245.99    117.80 o 
  -2  12   4     1596.21     1681.23     48.64 o 
  -1  12   4       15.63        3.82     17.35 o 
   0  12   4     2538.84     2485.35     54.91 o 
   1  12   4     1363.76     1424.88     63.95 o 
   2  12   4      153.02      163.57     21.59 o 
   3  12   4      237.07      239.18     23.39 o 
   4  12   4       31.40        7.80     36.37 o 
   5  12   4        8.93       19.03     25.89 o 
 -10  13   4       20.33       16.51     26.92 o 
  -9  13   4      676.77      680.44     40.75 o 
  -8  13   4        3.29      -16.91     24.34 o 
  -7  13   4       13.21       18.82     39.23 o 
  -6  13   4      511.51      507.62     23.44 o 
  -5  13   4     1906.69     1843.85     43.97 o 
  -4  13   4       84.91       45.29     33.40 o 
  -3  13   4       41.39       60.13     18.84 o 
  -2  13   4     3725.63     3574.54     74.66 o 
  -1  13   4     1372.27     1497.01     38.80 o 
   0  13   4      165.60      227.90     21.26 o 
   1  13   4      573.60      571.77     25.98 o 
   2  13   4       53.75       52.78     27.29 o 
   3  13   4       36.44       16.11     23.57 o 
   4  13   4       99.56      116.69     27.22 o 
 -10  14   4       52.76       46.08     30.15 o 
  -9  14   4        6.58       27.18     28.26 o 
  -8  14   4      622.85      593.33     30.82 o 
  -7  14   4     1034.27     1020.57     31.77 o 
  -6  14   4       24.65       33.00     19.88 o 
  -5  14   4       72.21       68.89     42.46 o 
  -4  14   4     4384.69     4309.70    124.51 o 
  -3  14   4     2761.10     2822.50     91.17 o 
  -2  14   4      169.45      185.70     27.83 o 
  -1  14   4      603.95      641.98     26.73 o 
   0  14   4       67.67       60.26     21.03 o 
   1  14   4        0.03       -7.28     29.07 o 
   2  14   4      515.56      456.19     26.40 o 
   3  14   4     1206.36     1177.66     52.35 o 
  -9  15   4      634.12      660.95     31.71 o 
  -8  15   4      103.72      131.18     24.43 o 
  -7  15   4       30.37       13.81     25.64 o 
  -6  15   4      842.70      730.05     28.70 o 
  -5  15   4      836.06      936.44     34.32 o 
  -4  15   4      318.52      291.74     44.39 o 
  -3  15   4      249.90      313.37     38.38 o 
  -2  15   4       66.50       45.94     26.57 o 
  -1  15   4        3.14       29.40     22.71 o 
   0  15   4      298.67      387.62     26.36 o 
   1  15   4      432.84      432.71     57.04 o 
  -8  16   4     1834.99     2031.24    146.06 o 
  -7  16   4     1324.85     1313.37     44.13 o 
  -6  16   4        1.81      -10.19     28.16 o 
  -5  16   4      323.57      332.01     23.84 o 
  -4  16   4       25.17      -11.74     38.84 o 
  -3  16   4       26.13       -5.25     23.72 o 
  -2  16   4      463.86      521.31     27.50 o 
  -1  16   4      427.81      467.96     26.61 o 
  -5  17   4        7.02       -0.04     29.83 o 
  -4  17   4       85.98       28.33     32.99 o 
  -3  17   4     1238.43     1295.62     38.87 o 
   2 -18   5       86.19      100.66     25.39 o 
   3 -18   5       18.49       13.78     40.89 o 
   4 -18   5       57.06       12.11     25.51 o 
   5 -18   5       79.89       85.55     27.12 o 
   6 -18   5        0.80      -25.13     29.99 o 
   0 -17   5      201.90      253.09     33.14 o 
   1 -17   5      163.83      142.21     45.59 o 
   2 -17   5      306.42      247.91     24.18 o 
   3 -17   5      430.93      441.26     26.10 o 
   4 -17   5       20.78       -3.06     33.59 o 
   5 -17   5      904.77     1053.51     54.48 o 
   6 -17   5     1090.80     1174.37     50.92 o 
   7 -17   5      793.81      805.80     34.02 o 
   8 -17   5       20.93       52.40     27.44 o 
  -2 -16   5       88.21       65.76     29.16 o 
  -1 -16   5      159.20      149.78     23.56 o 
   0 -16   5      465.29      399.60     33.37 o 
   1 -16   5     1488.33     1428.25     54.77 o 
   2 -16   5       39.02      115.19     22.03 o 
   3 -16   5      109.07      147.97     25.11 o 
   4 -16   5     1655.25     1725.89     45.79 o 
   5 -16   5      233.86      275.18     32.83 o 
   6 -16   5       70.22       42.53     37.73 o 
   7 -16   5       21.76        3.09     22.88 o 
   8 -16   5      227.13      219.23     38.80 o 
   9 -16   5      335.16      383.56     28.38 o 
  -3 -15   5       25.49        9.38     31.90 o 
  -2 -15   5      324.91      297.69     64.26 o 
  -1 -15   5     1357.90     1350.80     41.99 o 
   0 -15   5      206.74      293.95     24.94 o 
   1 -15   5     1008.88     1012.19     33.23 o 
   2 -15   5     5888.60     5866.35    102.53 o 
   3 -15   5      885.46      902.83     32.07 o 
   4 -15   5      811.38      793.95     45.46 o 
   5 -15   5     3561.37     3403.44     72.89 o 
   6 -15   5     1160.18     1107.43     35.54 o 
   7 -15   5       12.48       22.97     23.15 o 
   8 -15   5      100.93       82.88     22.28 o 
   9 -15   5      526.43      639.88     47.40 o 
  10 -15   5       23.16        0.64     24.75 o 
  -4 -14   5       37.03       15.49     35.60 o 
  -3 -14   5      347.83      343.47     74.04 o 
  -2 -14   5       33.54       61.63     36.20 o 
  -1 -14   5      997.67     1036.98     53.80 o 
   0 -14   5     1470.51     1507.87     49.22 o 
   1 -14   5     2372.12     2566.32     56.52 o 
   2 -14   5      269.08      274.49     22.81 o 
   3 -14   5     1823.88     1855.91     63.99 o 
   4 -14   5      698.32      759.26     28.56 o 
   5 -14   5      947.31      966.50     32.48 o 
   6 -14   5      129.26      151.16     21.48 o 
   7 -14   5     2673.21     2614.85     59.16 o 
   8 -14   5     1145.06     1180.62     35.78 o 
   9 -14   5      840.14      898.69     31.50 o 
  10 -14   5     1024.19     1095.99     34.55 o 
  -5 -13   5       48.44       74.74     23.86 o 
  -4 -13   5       17.28       -9.03     22.72 o 
  -3 -13   5      133.08      120.24     21.21 o 
  -2 -13   5     5597.33     5661.55    112.36 o 
  -1 -13   5     2305.11     2594.56     60.27 o 
   0 -13   5     3974.54     3708.30     87.77 o 
   1 -13   5       75.96      101.43     22.66 o 
   2 -13   5      570.74      593.42     33.14 o 
   3 -13   5       24.30       52.74     19.47 o 
   4 -13   5       98.73      115.60     18.72 o 
   5 -13   5      781.74      768.77     39.62 o 
   6 -13   5      307.15      368.20     43.61 o 
   7 -13   5      277.52      294.93     22.74 o 
   8 -13   5     1613.36     1539.41    145.45 o 
   9 -13   5     1948.82     2006.57     48.09 o 
  10 -13   5      126.79      197.13     31.49 o 
  11 -13   5      492.14      505.85     29.30 o 
  -6 -12   5        0.94       -7.88     26.29 o 
  -5 -12   5      787.69      946.08     48.08 o 
  -4 -12   5     1508.55     1491.90     39.91 o 
  -3 -12   5      897.70      904.36     29.62 o 
  -2 -12   5      236.93      277.42     19.90 o 
  -1 -12   5       87.83      102.17     17.38 o 
   0 -12   5      938.33      888.87     24.50 o 
   1 -12   5      365.96      327.35     18.42 o 
   2 -12   5        0.37      -24.47     21.32 o 
   3 -12   5     2673.51     2405.18     74.60 o 
   4 -12   5       32.22       39.07     21.17 o 
   5 -12   5     4066.39     3576.34     73.07 o 
   6 -12   5     4880.58     4741.65    123.07 o 
   7 -12   5     2196.49     2180.36     49.54 o 
   8 -12   5      466.58      403.62     27.80 o 
   9 -12   5      434.36      496.78     52.03 o 
  10 -12   5       64.71       92.33     20.17 o 
  11 -12   5       76.83       55.43     23.09 o 
  -6 -11   5      922.27      916.40     53.18 o 
  -5 -11   5      216.59      234.42     28.78 o 
  -4 -11   5      797.29      839.34     30.62 o 
  -3 -11   5     1749.80     1752.65     72.33 o 
  -2 -11   5      627.29      567.39     21.08 o 
  -1 -11   5      350.56      365.98     23.67 o 
   0 -11   5     1080.72     1093.08     30.52 o 
   1 -11   5     3093.22     2510.75     52.66 o 
   2 -11   5     1183.81     1185.56     35.62 o 
   3 -11   5     2371.32     1990.61     45.26 o 
   4 -11   5     7315.11     6705.31    127.89 o 
   5 -11   5     2920.34     2889.76     85.70 o 
   6 -11   5      531.76      569.19     30.05 o 
   7 -11   5      562.29      569.82     25.55 o 
   8 -11   5     2183.76     2026.77     45.70 o 
   9 -11   5      356.25      321.27     25.76 o 
  10 -11   5       31.34       32.32     20.14 o 
  11 -11   5       17.01       55.69     23.25 o 
  -7 -10   5      586.04      571.25     42.97 o 
  -6 -10   5       60.86       55.06     30.06 o 
  -5 -10   5     3375.54     3002.53    101.89 o 
  -4 -10   5      646.00      664.68     28.60 o 
  -3 -10   5       21.52       -4.52     18.13 o 
  -2 -10   5        2.42       -4.20     12.75 o 
  -1 -10   5     2850.01     2379.08     54.66 o 
   0 -10   5     4944.55     4573.37     88.97 o 
   1 -10   5      762.52      796.04     55.53 o 
   2 -10   5    13543.85    12471.80    231.72 o 
   3 -10   5     4471.46     4268.41     84.02 o 
   4 -10   5      421.94      382.01     29.65 o 
   5 -10   5     4024.89     3975.74     78.37 o 
   6 -10   5     1150.13     1202.87     29.64 o 
   7 -10   5      773.74      770.45     23.67 o 
   8 -10   5     1094.84     1177.26     31.26 o 
   9 -10   5      228.18      233.93     20.15 o 
  10 -10   5      369.12      428.25     28.52 o 
  11 -10   5      122.20      168.03     20.78 o 
  12 -10   5      933.34     1094.76     51.04 o 
  -8  -9   5       14.95       35.86     25.88 o 
  -7  -9   5       39.95        7.85     24.00 o 
  -6  -9   5     1089.95      890.04     29.72 o 
  -5  -9   5      857.20      858.71     48.02 o 
  -4  -9   5       71.59       35.30     13.91 o 
  -3  -9   5     2460.23     2148.51     96.63 o 
  -2  -9   5     1118.97     1194.23     41.67 o 
  -1  -9   5      745.57      833.24     21.18 o 
   0  -9   5       52.64       49.62     13.21 o 
   1  -9   5      893.47      581.94     28.46 o 
   2  -9   5      173.64      243.48     14.02 o 
   3  -9   5     5402.19     5123.42     98.54 o 
   4  -9   5      231.08      220.15     14.20 o 
   5  -9   5     1390.10     1336.27     31.51 o 
   6  -9   5      219.98      263.20     14.56 o 
   7  -9   5     1367.08     1498.54     34.69 o 
   8  -9   5       10.22       14.19     21.32 o 
   9  -9   5      169.34      203.70     18.59 o 
  10  -9   5      822.79      816.05     31.25 o 
  11  -9   5      540.73      514.70     26.13 o 
  12  -9   5      106.13       91.04     23.88 o 
  -8  -8   5      199.41      203.27     24.85 o 
  -7  -8   5        7.41       21.15     23.37 o 
  -6  -8   5      105.06       53.67     25.07 o 
  -5  -8   5      628.13      507.23     23.87 o 
  -4  -8   5       36.88       33.15     16.36 o 
  -3  -8   5     2190.94     1974.01     42.48 o 
  -2  -8   5    12760.06    12052.54    223.08 o 
  -1  -8   5      772.51      532.45     17.15 o 
   0  -8   5     3156.22     3385.73     67.34 o 
   1  -8   5     1483.82     1268.79     44.95 o 
   2  -8   5     6071.62     6004.12    131.39 o 
   3  -8   5     1083.70     1059.75     26.77 o 
   4  -8   5      157.35      174.70     28.42 o 
   5  -8   5      946.79      970.91     42.43 o 
   6  -8   5       67.19       47.02     12.67 o 
   7  -8   5     1098.29     1249.68     29.95 o 
   8  -8   5     5272.12     4879.49     94.04 o 
   9  -8   5     3749.84     3291.86     66.70 o 
  10  -8   5        3.18        8.30     18.16 o 
  11  -8   5      612.40      693.38     26.53 o 
  12  -8   5     1303.57     1272.42     35.28 o 
  -9  -7   5      298.52      330.96     27.82 o 
  -8  -7   5       50.42       80.18     31.65 o 
  -7  -7   5     2228.09     2060.57    154.19 o 
  -6  -7   5      211.96      265.63     19.31 o 
  -5  -7   5     3698.37     3151.37    216.29 o 
  -4  -7   5     6825.41     6067.95    150.03 o 
  -3  -7   5     4281.94     4220.77     81.72 o 
  -2  -7   5      147.09      262.35     15.02 o 
  -1  -7   5     1392.26     1299.51     45.42 o 
   0  -7   5      116.12      335.10     22.91 o 
   1  -7   5     1162.35     1334.44     31.38 o 
   2  -7   5     2749.81     3428.00     84.69 o 
   3  -7   5       16.45      -14.41     14.92 o 
   4  -7   5      394.69      495.71     25.54 o 
   5  -7   5       25.12       51.70     15.58 o 
   6  -7   5     4463.18     4358.71     83.86 o 
   7  -7   5     4039.89     3859.69    116.00 o 
   8  -7   5     1172.02     1245.29     30.11 o 
   9  -7   5      619.18      647.67     48.90 o 
  10  -7   5     1438.69     1311.45     33.12 o 
  11  -7   5       20.55      -10.28     19.99 o 
  12  -7   5        5.86      -32.90     21.93 o 
  -9  -6   5      424.47      440.63     28.93 o 
  -8  -6   5      847.00      783.11     29.85 o 
  -7  -6   5      250.29      234.18     21.50 o 
  -6  -6   5     4540.92     4672.34     98.45 o 
  -5  -6   5     2556.78     2592.52     62.07 o 
  -4  -6   5      479.23      467.96     21.65 o 
  -3  -6   5     5201.18     5007.04     95.02 o 
  -2  -6   5     6010.73     5791.05    109.25 o 
  -1  -6   5      978.80     1236.05     43.13 o 
   0  -6   5      504.85      264.93     12.65 o 
   1  -6   5       34.84      102.97     10.97 o 
   2  -6   5      145.23      167.71     11.36 o 
   3  -6   5      741.64      732.63     19.73 o 
   4  -6   5    13320.31    12165.80    224.92 o 
   5  -6   5     2484.73     2279.11     46.46 o 
   6  -6   5     3375.64     3274.71     92.30 o 
   7  -6   5     2491.17     2437.63     49.77 o 
   8  -6   5     5119.36     4763.88     91.38 o 
   9  -6   5      461.44      546.92     28.07 o 
  10  -6   5       79.74       60.91     17.04 o 
  11  -6   5       11.15       30.49     19.68 o 
  12  -6   5       28.67       21.57     20.63 o 
 -10  -5   5       32.20       28.56     26.71 o 
  -9  -5   5      725.53      775.90     56.31 o 
  -8  -5   5     1434.43     1350.49     35.36 o 
  -7  -5   5     1902.53     1860.00     49.95 o 
  -6  -5   5      455.65      443.84     16.22 o 
  -5  -5   5     3941.77     3756.34     99.53 o 
  -4  -5   5      219.11      219.12     11.55 o 
  -3  -5   5     1021.92     1038.74     32.72 o 
  -2  -5   5     2628.35     3356.16     65.00 o 
  -1  -5   5       59.92      142.91     10.52 o 
   0  -5   5       40.74        4.08     10.20 o 
   1  -5   5     5476.13     6088.12    114.08 o 
   2  -5   5    32966.06    30323.09    554.10 o 
   3  -5   5    25230.98    23752.30    434.98 o 
   4  -5   5      166.88      149.43     11.35 o 
   5  -5   5     5624.79     5391.58    156.02 o 
   6  -5   5     8663.95     7828.87    146.27 o 
   7  -5   5       15.43       22.13     12.63 o 
   8  -5   5       66.80       88.54     13.79 o 
   9  -5   5        1.38        4.37     22.79 o 
  10  -5   5        8.47       -2.13     16.69 o 
  11  -5   5      450.54      393.19     25.95 o 
  12  -5   5      765.73      785.44     27.94 o 
 -10  -4   5      879.65      918.32     40.92 o 
  -9  -4   5     1671.49     1674.57     52.33 o 
  -8  -4   5      394.30      319.13     19.74 o 
  -7  -4   5      600.63      656.75     26.60 o 
  -6  -4   5      991.00     1206.58     28.98 o 
  -5  -4   5     1384.00     1318.53     45.88 o 
  -4  -4   5      202.63      250.84     13.19 o 
  -3  -4   5        1.98       -3.93      7.68 o 
  -2  -4   5      136.31      122.64      8.64 o 
  -1  -4   5     5712.62     6133.79    145.87 o 
   0  -4   5      924.35      857.14     26.23 o 
   1  -4   5     1306.28     1050.64     26.66 o 
   2  -4   5     1917.39     1748.38     46.15 o 
   3  -4   5    26481.84    23035.77    421.64 o 
   4  -4   5    11305.86    11168.66    206.62 o 
   5  -4   5      467.64      542.00     17.07 o 
   6  -4   5      719.62      794.77     20.99 o 
   7  -4   5     1132.68     1382.42     31.31 o 
   8  -4   5      497.76      477.80     26.97 o 
   9  -4   5      627.02      501.34     19.94 o 
  10  -4   5     1606.87     1214.14     45.62 o 
  11  -4   5     1393.88     1225.63     32.49 o 
  12  -4   5       12.69       25.06     22.61 o 
 -10  -3   5      111.68      173.01     33.93 o 
  -9  -3   5      431.69      488.30     21.29 o 
  -8  -3   5     2025.36     1870.69     39.84 o 
  -7  -3   5      784.68      701.95     21.90 o 
  -6  -3   5      150.73      171.11     10.23 o 
  -5  -3   5      849.02      800.37     19.65 o 
  -4  -3   5      354.72      438.16     12.99 o 
  -3  -3   5      700.74      716.56     16.97 o 
  -2  -3   5    31097.55    29915.65    629.89 o 
  -1  -3   5     1273.57      821.79     18.77 o 
   0  -3   5     4950.98     4565.14     85.23 o 
   1  -3   5     3120.51     2041.33     40.19 o 
   2  -3   5    37341.11    37582.71    791.73 o 
   3  -3   5      611.73     1022.51     28.66 o 
   4  -3   5      274.71      213.70     17.16 o 
   5  -3   5      869.98     1050.60     29.04 o 
   6  -3   5       14.05       13.43     11.17 o 
   7  -3   5      363.70      320.34     22.18 o 
   8  -3   5     1737.04     1658.46     36.54 o 
   9  -3   5     1619.86     1391.15     45.34 o 
  10  -3   5      735.33      576.54     23.31 o 
  11  -3   5      206.96      277.35     31.62 o 
 -11  -2   5      462.62      435.83     25.39 o 
 -10  -2   5       82.31       87.92     19.88 o 
  -9  -2   5      347.39      286.65     17.74 o 
  -8  -2   5      854.03      993.99     30.78 o 
  -7  -2   5     1205.74     1251.63     40.96 o 
  -6  -2   5       15.73       21.86      8.20 o 
  -5  -2   5        0.77       11.93      7.93 o 
  -4  -2   5    13706.78    12354.01    249.51 o 
  -3  -2   5    25174.71    22439.25   1034.38 o 
  -2  -2   5     2110.23     1958.61     58.54 o 
  -1  -2   5     2374.69     1841.47     45.97 o 
   0  -2   5     1442.24     1999.36     38.44 o 
   1  -2   5     1239.05     1832.84     36.32 o 
   2  -2   5     1874.03     1641.11     33.67 o 
   3  -2   5      161.12      291.87     13.52 o 
   4  -2   5      465.96      643.34     18.18 o 
   5  -2   5     4242.78     4959.88     94.13 o 
   6  -2   5     1965.59     2345.00     47.51 o 
   7  -2   5     5252.72     4636.59    119.44 o 
   8  -2   5      210.40      204.73     14.79 o 
   9  -2   5      508.28      409.76     27.53 o 
  10  -2   5     1739.74     1392.79     34.38 o 
  11  -2   5      704.25      732.36     26.96 o 
 -11  -1   5       73.30       43.29     21.32 o 
 -10  -1   5       12.73       24.28     18.74 o 
  -9  -1   5      147.19      180.76     15.30 o 
  -8  -1   5       31.09       36.45     12.95 o 
  -7  -1   5      879.36     1104.27     32.00 o 
  -6  -1   5     4264.54     4216.33     78.50 o 
  -5  -1   5     1974.85     1994.36     53.44 o 
  -4  -1   5       99.54      134.29      6.18 o 
  -3  -1   5    25462.31    21498.43   2495.13 o 
  -1  -1   5     1047.07     1777.82     33.58 o 
   0  -1   5     1023.38      899.90     18.84 o 
   1  -1   5     3429.58     3074.82     61.34 o 
   2  -1   5      771.70      785.70     24.10 o 
   3  -1   5    13117.74    12794.35    235.66 o 
   4  -1   5    13585.08    15399.22    865.13 o 
   5  -1   5     6102.23     5608.20    105.77 o 
   6  -1   5     3478.42     3327.26     64.79 o 
   7  -1   5     3748.59     3923.91    105.33 o 
   8  -1   5     2902.00     2489.86     66.06 o 
   9  -1   5      423.21      482.80     21.59 o 
  10  -1   5      231.36      201.72     22.53 o 
  11  -1   5        0.46      -11.97     20.18 o 
 -11   0   5        2.15        3.63     17.56 o 
 -10   0   5      238.20      338.06     27.84 o 
  -9   0   5      167.04      185.84     13.05 o 
  -8   0   5     4807.48     5249.50    336.44 o 
  -7   0   5     2999.87     3386.87     63.51 o 
  -6   0   5     3106.47     3091.53     57.88 o 
  -5   0   5     6253.18     5488.43    101.11 o 
  -4   0   5    10893.51    11208.27    243.59 o 
  -2   0   5     1360.71     1601.86     85.91 o 
  -1   0   5     3245.50     3370.04     62.39 o 
   0   0   5    16750.47    18361.50    417.80 o 
   1   0   5     8749.12    11338.23    208.40 o 
   2   0   5    14978.33    17898.45    328.01 o 
   3   0   5    27745.82    28682.57    524.25 o 
   4   0   5      505.35      535.84     22.79 o 
   5   0   5      154.18      360.11     14.42 o 
   6   0   5     8040.13     7400.07    184.24 o 
   7   0   5      377.20      398.68     16.50 o 
   8   0   5      447.26      404.23     18.26 o 
   9   0   5      108.10       94.11     16.21 o 
  10   0   5      148.37      132.88     19.06 o 
  11   0   5       93.05       61.63     28.10 o 
 -11   1   5      118.07      136.60     17.13 o 
 -10   1   5      777.30      822.46     28.83 o 
  -9   1   5     3080.39     3160.21     60.73 o 
  -8   1   5      988.76     1179.93     76.26 o 
  -7   1   5     2665.04     2575.13     48.74 o 
  -6   1   5     7368.89     7803.74    143.41 o 
  -5   1   5      515.94      563.92     12.10 o 
  -3   1   5      246.82      319.82     17.68 o 
  -2   1   5     1123.89      748.85     48.35 o 
  -1   1   5     7811.16    11850.36    216.63 o 
   0   1   5    23202.71    22707.79    474.15 o 
   1   1   5     3904.69     6097.42    113.39 o 
   2   1   5     4899.14     6121.28    114.14 o 
   3   1   5     8293.59     7236.27    134.78 o 
   4   1   5    13031.51    12943.50    238.44 o 
   5   1   5      283.74      279.03     14.41 o 
   6   1   5      837.71      929.38     23.54 o 
   7   1   5      288.36      313.46     15.75 o 
   8   1   5        9.49       40.15     21.68 o 
   9   1   5       74.00       63.55     16.40 o 
  10   1   5      885.70      780.12     27.36 o 
  11   1   5      565.90      603.67     33.19 o 
 -12   2   5      828.10     1069.79     30.78 o 
 -11   2   5      392.79      498.15     19.60 o 
 -10   2   5        0.55       -2.74     12.81 o 
  -9   2   5      673.11      765.30     40.67 o 
  -8   2   5     4624.99     4366.24    114.67 o 
  -7   2   5        3.16       12.88      6.89 o 
  -6   2   5      931.88      804.67     16.91 o 
  -5   2   5      835.05     1126.08     22.22 o 
  -4   2   5      432.06      644.10     18.58 o 
  -3   2   5    14032.82    11981.22    219.20 o 
  -2   2   5    13191.85    16879.88    308.18 o 
  -1   2   5     3467.64     5857.63    107.98 o 
   0   2   5      655.11      859.98     36.38 o 
   1   2   5    10425.70    11009.46    202.52 o 
   2   2   5    11739.11    13147.44    264.52 o 
   3   2   5     6796.17     6518.68    172.09 o 
   4   2   5     2624.45     3060.93     76.36 o 
   5   2   5        0.48       14.05     11.63 o 
   6   2   5       41.92       67.91     12.77 o 
   7   2   5      312.87      287.92     19.65 o 
   8   2   5      555.96      605.34     37.21 o 
   9   2   5     1213.09     1162.93     39.72 o 
  10   2   5       89.74      142.16     29.53 o 
 -12   3   5      106.90      122.16     18.83 o 
 -11   3   5      613.95      765.81     23.18 o 
 -10   3   5     1292.45     1426.42     31.56 o 
  -9   3   5      438.17      544.60     16.11 o 
  -8   3   5       93.43      103.50     11.80 o 
  -7   3   5     1025.89     1159.56     23.89 o 
  -6   3   5        5.25        6.13      6.88 o 
  -5   3   5     3867.16     4600.59     85.57 o 
  -4   3   5    13096.60    15724.49    369.60 o 
  -3   3   5    28313.90    25927.14    573.68 o 
  -2   3   5     5868.73     6000.64    134.64 o 
  -1   3   5     9710.94    10540.02    193.38 o 
   0   3   5    14135.36    15707.57    287.48 o 
   1   3   5      542.84      525.44     23.31 o 
   2   3   5     2062.83     2231.02     44.30 o 
   3   3   5     3551.84     3140.98     78.00 o 
   4   3   5       92.75       36.72     10.50 o 
   5   3   5      430.95      476.90     22.09 o 
   6   3   5        4.32       -2.20     22.34 o 
   8   3   5     4645.56     4465.92     86.45 o 
   9   3   5      684.70      647.34     23.83 o 
  10   3   5     1312.64     1378.96     65.19 o 
 -12   4   5     1015.58     1268.91     32.33 o 
 -11   4   5       23.74        1.45     17.88 o 
 -10   4   5       25.98       52.19     13.52 o 
  -9   4   5        3.66        7.58     10.45 o 
  -8   4   5      319.88      329.43     25.59 o 
  -7   4   5      368.60      365.49     11.55 o 
  -6   4   5     1908.76     2092.78     43.79 o 
  -5   4   5     5471.59     4991.95     93.13 o 
  -4   4   5      360.01      457.88     18.47 o 
  -3   4   5     7709.43     6822.29    126.59 o 
  -2   4   5    13047.71    13482.87    247.24 o 
  -1   4   5      374.92      485.15     13.77 o 
   0   4   5      186.05      346.26     19.71 o 
   1   4   5      198.82      139.07     10.26 o 
   2   4   5      184.59      215.46     11.84 o 
   3   4   5      151.92      229.21     15.05 o 
   4   4   5     2604.18     2589.62     62.44 o 
   5   4   5     4150.57     3826.64     73.74 o 
   6   4   5     3379.60     3162.71     62.66 o 
   7   4   5      231.50      291.67     17.40 o 
   8   4   5     2430.56     2494.47     52.13 o 
   9   4   5      321.36      366.17     23.69 o 
 -12   5   5        0.08      -18.89     20.71 o 
 -11   5   5       13.18       15.45     15.80 o 
 -10   5   5       27.60       45.07     19.30 o 
  -9   5   5      548.52      525.24     17.19 o 
  -8   5   5     1619.00     1592.13     49.51 o 
  -7   5   5     4378.22     4400.84     82.88 o 
  -6   5   5     3198.37     2981.41     74.57 o 
  -5   5   5      130.15      299.16     16.96 o 
  -4   5   5    13381.10    12517.35    273.02 o 
  -3   5   5     6188.96     6151.93    115.23 o 
  -2   5   5     1803.26     2227.08     99.67 o 
  -1   5   5      234.81      122.23     10.34 o 
   0   5   5     1182.11     1166.46     25.92 o 
   1   5   5      119.00      148.70     10.87 o 
   2   5   5      256.14      418.50     14.78 o 
   3   5   5     6269.66     5491.64    103.31 o 
   4   5   5      707.10      674.40     19.70 o 
   5   5   5     2381.02     2165.60     61.72 o 
   6   5   5     8707.22     8016.84    204.88 o 
   7   5   5     1840.77     1912.21     50.12 o 
   8   5   5      274.08      283.20     19.51 o 
   9   5   5       24.30       49.03     20.81 o 
 -12   6   5       46.36       74.76     19.89 o 
 -11   6   5      346.49      404.25     27.58 o 
 -10   6   5     1423.48     1348.87     32.01 o 
  -9   6   5     1291.42     1335.22     31.11 o 
  -8   6   5      189.00      183.38     26.17 o 
  -7   6   5     3542.64     3624.68     83.79 o 
  -6   6   5     7220.58     7157.54    133.16 o 
  -5   6   5      311.85      251.42     12.23 o 
  -4   6   5     2599.78     2916.34     56.88 o 
  -3   6   5     4026.67     3308.48     64.59 o 
  -2   6   5      201.97      204.66     15.25 o 
  -1   6   5       91.89      140.43     13.17 o 
   0   6   5      717.98     1168.42     95.23 o 
   1   6   5     2855.79     2484.67     49.32 o 
   2   6   5     3581.73     3044.67     59.44 o 
   3   6   5     5931.68     5364.91    101.26 o 
   4   6   5     8408.74     8027.87    211.92 o 
   5   6   5       15.44       16.33     14.09 o 
   6   6   5       66.28       58.44     16.00 o 
   7   6   5       34.88       20.23     17.74 o 
   8   6   5      282.78      311.00     21.83 o 
 -12   7   5      655.10      701.45     45.99 o 
 -11   7   5     1064.40     1265.22     34.95 o 
 -10   7   5      599.95      519.45     20.29 o 
  -9   7   5      507.60      556.47     33.96 o 
  -8   7   5     2667.83     2594.72    152.35 o 
  -7   7   5      336.29      340.24     38.68 o 
  -6   7   5      839.34      915.97     51.04 o 
  -5   7   5       13.44       39.44     16.96 o 
  -4   7   5       79.78       54.69      9.90 o 
  -3   7   5      178.39      215.93     11.90 o 
  -2   7   5      327.23      438.29     15.54 o 
  -1   7   5     2869.42     2683.33     68.63 o 
   0   7   5     9940.46     8502.26    141.55 o 
   1   7   5     3697.47     3897.25    101.44 o 
   2   7   5    10725.44     9370.94    212.35 o 
   3   7   5      572.75      569.83     22.73 o 
   4   7   5      362.48      380.59     19.60 o 
   5   7   5        5.01       -6.29     16.99 o 
   6   7   5      658.39      710.32     24.97 o 
   7   7   5        5.63       -7.81     20.05 o 
   8   7   5        0.85       38.47     22.57 o 
 -12   8   5        9.81      -15.66     22.15 o 
 -11   8   5      220.68      249.78     27.22 o 
 -10   8   5     1571.02     1545.06     49.58 o 
  -9   8   5      414.19      462.57     21.98 o 
  -8   8   5      453.01      467.56     24.01 o 
  -7   8   5      316.52      364.22     15.02 o 
  -6   8   5       97.93       99.35     12.45 o 
  -5   8   5      415.23      446.26     15.89 o 
  -4   8   5     2457.98     2472.78    106.77 o 
  -3   8   5     5892.39     4942.43     94.73 o 
  -2   8   5     3256.41     2953.65     59.48 o 
  -1   8   5     3657.03     3991.41     90.89 o 
   0   8   5    11125.83     9980.70    184.87 o 
   1   8   5     1101.18      951.49     28.52 o 
   2   8   5      517.83      589.51     26.56 o 
   3   8   5     2793.19     2702.72     54.83 o 
   4   8   5      224.88      244.19     18.51 o 
   5   8   5      468.83      531.05     29.01 o 
   6   8   5       25.33       36.68     19.65 o 
   7   8   5      288.84      371.45     35.78 o 
 -11   9   5      660.36      676.96     27.12 o 
 -10   9   5      154.40      239.00     24.36 o 
  -9   9   5       49.76       45.02     35.74 o 
  -8   9   5       24.64       38.62     27.21 o 
  -7   9   5      332.24      326.19     21.24 o 
  -6   9   5        4.91       12.85     12.35 o 
  -5   9   5     3888.26     3619.44     63.31 o 
  -4   9   5      623.45      586.41     24.90 o 
  -3   9   5     5758.67     5246.61    100.62 o 
  -2   9   5    10791.50     9709.07    310.92 o 
  -1   9   5     1049.62     1007.23     39.79 o 
   0   9   5      552.28      473.80     31.74 o 
   1   9   5      236.33      315.68     25.78 o 
   2   9   5      987.12     1031.72     32.92 o 
   3   9   5      658.10      755.44     23.85 o 
   4   9   5      807.10      776.14     27.03 o 
   5   9   5     2785.20     2930.13     81.83 o 
   6   9   5      454.68      478.47     24.93 o 
   7   9   5       43.17       57.58     24.40 o 
 -11  10   5        0.46       20.12     24.60 o 
 -10  10   5      159.31      154.41     33.34 o 
  -9  10   5       73.44       72.31     22.73 o 
  -8  10   5      564.42      554.32     23.46 o 
  -7  10   5     2137.05     2009.68     48.15 o 
  -6  10   5     3099.66     2895.82     65.36 o 
  -5  10   5     2236.11     2063.09     39.68 o 
  -4  10   5     8449.20     7561.14    191.62 o 
  -3  10   5      494.88      507.21     18.43 o 
  -2  10   5      497.80      590.80     19.83 o 
  -1  10   5      200.02      316.80     28.71 o 
   0  10   5      194.18      213.40     15.79 o 
   1  10   5        3.83      -19.42     18.41 o 
   2  10   5      434.84      358.83     21.33 o 
   3  10   5      887.17     1030.12     37.69 o 
   4  10   5      205.86      213.77     22.57 o 
   5  10   5      387.47      522.29     26.29 o 
   6  10   5     1631.46     1673.24     56.49 o 
 -11  11   5       69.60       82.72     45.12 o 
 -10  11   5      814.92      681.15     28.54 o 
  -9  11   5     1049.66     1021.70     34.45 o 
  -8  11   5     4235.12     3535.58    113.47 o 
  -7  11   5      269.55      296.00     22.60 o 
  -6  11   5     8415.54     7334.13    139.26 o 
  -5  11   5       15.59       -4.42     18.22 o 
  -4  11   5      373.80      359.80     17.60 o 
  -3  11   5     3142.84     2789.68     79.18 o 
  -2  11   5      926.28      924.61     26.22 o 
  -1  11   5        3.05       10.97     19.15 o 
   0  11   5      220.33      255.51     19.73 o 
   1  11   5     1942.10     2147.97     67.54 o 
   2  11   5      912.92      895.92     28.87 o 
   3  11   5     1379.44     1451.37     37.57 o 
   4  11   5     2959.18     3127.18     65.66 o 
   5  11   5     2150.59     2117.94     49.65 o 
 -11  12   5      495.78      507.84     34.31 o 
 -10  12   5       62.09       80.42     31.98 o 
  -9  12   5      637.99      652.30     43.72 o 
  -8  12   5     2257.82     2066.31     95.10 o 
  -7  12   5     1803.64     1641.16     46.41 o 
  -6  12   5       49.65       68.58     24.56 o 
  -5  12   5       23.41       20.75     17.78 o 
  -4  12   5      192.06      223.93     27.32 o 
  -3  12   5      756.07      779.02     36.14 o 
  -2  12   5      391.09      381.92     25.50 o 
  -1  12   5     2017.59     2052.97     47.45 o 
   0  12   5      586.25      670.16     26.21 o 
   1  12   5     1111.88     1182.26     44.45 o 
   2  12   5     5138.92     5387.96    105.03 o 
   3  12   5     1310.75     1363.27     40.11 o 
   4  12   5       76.18       83.25     27.73 o 
  -9  13   5      324.20      338.09     26.76 o 
  -8  13   5      239.98      196.44     26.28 o 
  -7  13   5       20.81        4.16     20.42 o 
  -6  13   5      726.33      694.87     26.01 o 
  -5  13   5      522.32      482.50     22.71 o 
  -4  13   5      707.18      674.00     33.23 o 
  -3  13   5      958.18      980.35     30.60 o 
  -2  13   5      766.70      872.34     29.21 o 
  -1  13   5     1082.56     1104.89     32.58 o 
   0  13   5     2405.96     2775.09     81.89 o 
   1  13   5      956.13      910.59     41.34 o 
   2  13   5      408.77      436.12     25.71 o 
   3  13   5        9.24       -7.10     23.14 o 
  -9  14   5       15.33       -0.43     28.66 o 
  -8  14   5      226.25      202.26     23.40 o 
  -7  14   5        3.56       12.90     29.55 o 
  -6  14   5       24.53      -11.76     20.12 o 
  -5  14   5     2704.93     2831.88     86.71 o 
  -4  14   5      156.45      180.91     50.26 o 
  -2  14   5     5275.84     5332.52    106.18 o 
  -1  14   5      907.66     1027.49     32.27 o 
   0  14   5      440.15      411.81     25.47 o 
   1  14   5      376.46      435.12     26.49 o 
   2  14   5     1212.72     1195.74     61.52 o 
  -8  15   5        0.53        4.55     25.83 o 
  -7  15   5      243.01      326.96     33.23 o 
  -6  15   5      422.68      432.79     25.92 o 
  -5  15   5      383.66      503.16     24.91 o 
  -4  15   5     3105.37     2976.80     65.10 o 
  -3  15   5     1249.99     1471.91     40.23 o 
  -2  15   5      439.00      484.51     30.86 o 
  -1  15   5      393.69      477.47     31.51 o 
   0  15   5     1760.39     1648.72     44.02 o 
   1  15   5      463.68      440.78     38.10 o 
  -7  16   5       57.99       48.17     25.01 o 
  -6  16   5     1553.25     1637.38     43.19 o 
  -5  16   5     2093.08     2079.30     50.53 o 
  -4  16   5       85.99       64.45     25.38 o 
  -3  16   5       22.71       19.74     36.41 o 
  -2  16   5     1110.23     1139.33     57.59 o 
  -1  16   5      505.32      442.85     61.73 o 
   2 -18   6      243.92      264.31     26.95 o 
   3 -18   6      791.40      685.69     29.86 o 
   4 -18   6      556.29      541.53     49.28 o 
   5 -18   6       14.60       43.66     29.17 o 
   6 -18   6      245.74      241.46     37.47 o 
   0 -17   6      478.24      413.58     35.51 o 
   1 -17   6      728.87      671.39     38.35 o 
   2 -17   6      342.43      425.92     25.80 o 
   3 -17   6       29.23        1.07     32.49 o 
   4 -17   6       10.13        9.60     26.02 o 
   5 -17   6       60.16       87.34     25.53 o 
   6 -17   6       90.70      103.75     27.21 o 
   7 -17   6     1409.36     1601.27     69.51 o 
   8 -17   6     1178.34     1223.69     71.00 o 
  -2 -16   6      233.97      226.66     25.90 o 
  -1 -16   6      699.20      708.70     29.73 o 
   0 -16   6      693.28      772.26     42.30 o 
   1 -16   6       98.06       51.76     22.89 o 
   2 -16   6      304.85      297.32     26.53 o 
   3 -16   6      116.14      100.93     24.99 o 
   4 -16   6       38.25       26.84     24.07 o 
   5 -16   6        2.82       27.30     24.40 o 
   6 -16   6     1007.37     1010.41     51.46 o 
   7 -16   6     1545.46     1519.53     53.21 o 
   8 -16   6      430.86      510.41     31.59 o 
   9 -16   6      505.48      486.74     27.46 o 
  -3 -15   6      707.11      735.30     30.44 o 
  -2 -15   6      325.26      370.11     32.70 o 
  -1 -15   6       97.75       74.51     41.51 o 
   0 -15   6      636.44      566.56     30.20 o 
   1 -15   6      688.82      687.06     43.43 o 
   2 -15   6       33.25       59.69     37.16 o 
   3 -15   6     4153.46     4239.63     86.64 o 
   4 -15   6     2607.68     2742.94     85.46 o 
   5 -15   6     1926.54     1940.41     50.34 o 
   6 -15   6      372.76      478.63     35.66 o 
   7 -15   6     1965.28     2047.34     50.12 o 
   8 -15   6      668.17      707.59     37.30 o 
   9 -15   6       86.93       65.94     28.37 o 
  10 -15   6        0.32       18.45     44.47 o 
  -4 -14   6      547.06      622.77     36.97 o 
  -3 -14   6       27.28      -31.00     21.32 o 
  -2 -14   6      314.60      275.78     28.58 o 
  -1 -14   6      643.50      647.68     35.13 o 
   0 -14   6        3.00       55.76     20.26 o 
   1 -14   6     1330.95     1227.33     32.55 o 
   2 -14   6     2109.79     2343.06     70.04 o 
   3 -14   6      424.68      490.37     36.95 o 
   4 -14   6     1450.82     1580.05     41.90 o 
   5 -14   6      626.00      743.43     51.20 o 
   6 -14   6      127.09      128.59     24.79 o 
   7 -14   6      140.17      166.90     22.27 o 
   8 -14   6     1296.53     1469.24     51.96 o 
   9 -14   6       27.85       19.42     23.94 o 
  10 -14   6       43.94       72.33     24.06 o 
  -5 -13   6       18.45       85.85     31.77 o 
  -4 -13   6        9.60       33.94     21.52 o 
  -3 -13   6      105.71       71.42     25.50 o 
  -2 -13   6       34.80       87.11     19.57 o 
  -1 -13   6     1255.93     1204.50     34.30 o 
   0 -13   6     5269.41     5187.16     91.61 o 
   1 -13   6     4217.96     4506.62     89.77 o 
   2 -13   6     1426.23     1575.10     38.84 o 
   3 -13   6     3524.49     3484.49    106.23 o 
   4 -13   6     2889.31     2960.70     93.19 o 
   5 -13   6      284.81      270.11     20.48 o 
   6 -13   6       12.62        3.32     19.25 o 
   7 -13   6       95.87      117.53     20.78 o 
   8 -13   6      123.57      100.32     32.22 o 
   9 -13   6      900.26      889.22     29.77 o 
  10 -13   6      427.18      440.64     43.52 o 
  11 -13   6      725.19      708.68     32.52 o 
  -6 -12   6      153.38      198.81     45.27 o 
  -5 -12   6       36.12       41.38     33.62 o 
  -4 -12   6       37.24       49.32     21.70 o 
  -3 -12   6     3931.14     3928.08    109.86 o 
  -2 -12   6     1967.48     2153.45     49.55 o 
  -1 -12   6     4327.96     4028.20     83.00 o 
   0 -12   6      198.19      249.03     17.46 o 
   1 -12   6     2509.43     2229.85     63.35 o 
   2 -12   6      177.42      192.91     26.89 o 
   3 -12   6      168.42      148.25     30.83 o 
   4 -12   6        0.28        0.44     14.65 o 
   5 -12   6      296.27      296.05     24.31 o 
   6 -12   6      160.98      185.27     35.17 o 
   7 -12   6     1124.03     1249.77     36.42 o 
   8 -12   6     2955.68     2820.81     81.63 o 
   9 -12   6     1222.81     1194.71     33.88 o 
  10 -12   6      321.73      365.74     48.79 o 
  11 -12   6      414.69      537.63     39.12 o 
  -7 -11   6       68.51      127.68     28.87 o 
  -6 -11   6       76.54       72.47     23.16 o 
  -5 -11   6        1.98       14.10     22.76 o 
  -4 -11   6     2357.70     2412.70     60.43 o 
  -3 -11   6      369.60      431.83     21.76 o 
  -2 -11   6     1325.67     1460.67     35.86 o 
   0 -11   6    11770.31    10629.67    197.93 o 
   1 -11   6        2.38        0.92     13.93 o 
   2 -11   6      377.85      322.07     30.56 o 
   3 -11   6      112.34       84.55     13.97 o 
   4 -11   6       16.27      -10.26     18.77 o 
   5 -11   6      108.04      131.12     15.41 o 
   6 -11   6     1232.95     1134.20     40.85 o 
   7 -11   6     4331.70     4300.81    201.79 o 
   8 -11   6       55.77       45.76     23.66 o 
   9 -11   6      387.06      372.24     22.14 o 
  10 -11   6     1621.27     1670.39     96.53 o 
  11 -11   6        4.26      -14.01     47.95 o 
  -7 -10   6     1134.70     1339.20     65.40 o 
  -6 -10   6      847.06      720.24     46.03 o 
  -5 -10   6     1656.91     1665.70     54.11 o 
  -4 -10   6     1401.93     1342.17     34.98 o 
  -3 -10   6     3230.83     2703.32     66.96 o 
  -2 -10   6      176.47      135.11     14.00 o 
  -1 -10   6       14.58       11.68     17.50 o 
   0 -10   6     2771.75     2470.36     73.88 o 
   1 -10   6      123.79       92.52     14.57 o 
   2 -10   6     3019.84     2833.93     58.83 o 
   3 -10   6     8396.41     7673.77    196.18 o 
   4 -10   6     3793.59     3407.99     68.26 o 
   5 -10   6     1267.00     1079.57     27.84 o 
   6 -10   6     2221.69     1916.86     42.22 o 
   7 -10   6     2850.68     2857.18     81.37 o 
   8 -10   6     2820.69     2690.76     69.12 o 
   9 -10   6        4.24       -7.42     18.43 o 
  10 -10   6       26.58       -7.73     20.78 o 
  11 -10   6       17.35       25.50     29.06 o 
  -8  -9   6     1059.48     1153.64     42.85 o 
  -7  -9   6     1219.94     1198.12     90.48 o 
  -6  -9   6      323.76      290.86     23.15 o 
  -5  -9   6      561.56      582.89     32.53 o 
  -4  -9   6     2672.12     2563.95     83.03 o 
  -3  -9   6      176.82      152.19     22.86 o 
  -2  -9   6      352.70      317.23     25.03 o 
  -1  -9   6      136.15      133.09     13.10 o 
   0  -9   6      293.58      479.25     17.92 o 
   1  -9   6     3397.65     3113.13     63.50 o 
   2  -9   6     4736.80     4746.53     92.21 o 
   3  -9   6     2716.66     2400.33     50.34 o 
   4  -9   6       34.90       17.81     11.95 o 
   5  -9   6     3078.96     2796.12     56.83 o 
   6  -9   6     3280.34     3273.44     94.91 o 
   7  -9   6       38.16       65.80     14.47 o 
   8  -9   6      318.08      367.24     36.16 o 
   9  -9   6       86.72       50.40     18.17 o 
  10  -9   6      117.87       81.94     19.04 o 
  11  -9   6       83.38       98.97     24.48 o 
  12  -9   6      851.34      912.50     31.13 o 
  -8  -8   6      392.45      448.03     28.76 o 
  -7  -8   6     1835.88     1469.26     64.05 o 
  -6  -8   6      107.81      123.42     19.57 o 
  -5  -8   6      264.93      246.91     23.51 o 
  -4  -8   6        1.27       14.37     11.83 o 
  -3  -8   6      132.37       99.02     15.42 o 
  -2  -8   6     2835.78     2597.23     52.77 o 
  -1  -8   6     3256.52     3169.97    142.30 o 
   0  -8   6     6409.11     6137.10    116.65 o 
   1  -8   6     7287.33     6847.76    129.77 o 
   2  -8   6     2674.14     2548.25     52.67 o 
   3  -8   6    10427.67    10151.60    188.82 o 
   4  -8   6     9807.71     8862.33    165.44 o 
   5  -8   6        3.33        7.04     11.64 o 
   6  -8   6      441.83      478.73     18.71 o 
   7  -8   6      637.47      697.32     21.89 o 
   8  -8   6       34.16        4.26     41.95 o 
   9  -8   6     1176.95     1040.21     28.90 o 
  10  -8   6      207.26      280.53     19.14 o 
  11  -8   6     1298.94     1206.25     45.42 o 
  12  -8   6      136.17      224.31     49.95 o 
  -9  -7   6      487.30      401.52     28.49 o 
  -8  -7   6      566.75      485.87     49.59 o 
  -7  -7   6      147.55      113.19     23.10 o 
  -6  -7   6        1.52       10.73     15.95 o 
  -5  -7   6      310.15      339.19     18.51 o 
  -4  -7   6        7.09        6.42     14.93 o 
  -3  -7   6     7644.21     7301.31    194.97 o 
  -2  -7   6     4519.53     4264.01     98.64 o 
  -1  -7   6     7203.71     6970.72    186.29 o 
   0  -7   6     1119.80     1098.18     72.19 o 
   1  -7   6     2780.01     2874.57     80.95 o 
   2  -7   6    13972.89    13424.77    247.84 o 
   3  -7   6      319.73      254.73     13.54 o 
   4  -7   6     3043.60     3149.24     72.75 o 
   5  -7   6       85.52      120.27     12.39 o 
   6  -7   6      144.58      143.28     13.55 o 
   7  -7   6      448.55      563.71     19.81 o 
   8  -7   6     2990.95     2831.24     57.24 o 
   9  -7   6     1288.94     1190.38     30.27 o 
  10  -7   6        6.38       -7.67     16.89 o 
  11  -7   6      974.38     1107.33     42.71 o 
  12  -7   6     1296.93     1124.93     34.23 o 
  -9  -6   6       77.05       62.36     26.19 o 
  -8  -6   6     1044.86     1183.85     33.93 o 
  -7  -6   6      121.95      117.08     31.70 o 
  -6  -6   6      110.34       94.63     19.93 o 
  -5  -6   6       87.35      101.21     11.44 o 
  -4  -6   6     3376.35     3070.66     81.61 o 
  -3  -6   6     2455.86     2317.37     53.11 o 
  -2  -6   6     2654.37     2576.98     46.47 o 
  -1  -6   6     2651.63     2578.92    127.04 o 
   0  -6   6     6910.80     6755.29    127.25 o 
   1  -6   6      197.24      179.18     11.85 o 
   2  -6   6     7252.70     7765.57    144.98 o 
   3  -6   6     7276.50     6295.51    118.45 o 
   4  -6   6     2788.27     2870.37     74.20 o 
   5  -6   6      224.39      289.02     14.38 o 
   6  -6   6     1872.34     1983.21     41.88 o 
   7  -6   6     6012.44     5476.00    104.24 o 
   8  -6   6     1227.20     1010.39     26.34 o 
   9  -6   6     2007.28     1842.95     41.41 o 
  10  -6   6     1254.67     1060.68     29.11 o 
  11  -6   6      342.27      447.19     29.50 o 
  12  -6   6      109.00       83.93     21.48 o 
 -10  -5   6        3.55      -16.23     31.47 o 
  -9  -5   6       40.41       57.61     23.64 o 
  -8  -5   6       61.62       64.64     20.31 o 
  -7  -5   6      990.10     1139.44     31.83 o 
  -6  -5   6     1099.76     1070.49     42.16 o 
  -5  -5   6     1123.44     1033.16     32.51 o 
  -4  -5   6       33.53       30.09      9.15 o 
  -3  -5   6    10106.71     9700.40    267.48 o 
  -2  -5   6    13766.83    13687.33    294.19 o 
  -1  -5   6      173.06      178.52     10.44 o 
   0  -5   6      348.34      618.90     17.14 o 
   1  -5   6       10.35       52.32     10.55 o 
   2  -5   6     3140.03     4176.58     79.64 o 
   3  -5   6       91.59       42.80      9.74 o 
   4  -5   6     6476.88     5210.85     98.92 o 
   5  -5   6     5590.25     5004.77     95.42 o 
   6  -5   6      105.06      119.99     13.35 o 
   7  -5   6     1726.53     1748.31     38.03 o 
   8  -5   6     4973.70     4421.47     85.33 o 
   9  -5   6      456.48      490.49     26.04 o 
  10  -5   6       43.82       31.31     17.82 o 
  11  -5   6      274.15      288.23     59.81 o 
  12  -5   6       78.66      100.11     21.80 o 
 -10  -4   6       54.05       42.28     26.12 o 
  -9  -4   6      687.67      715.20     27.35 o 
  -8  -4   6     2554.92     2487.97     59.44 o 
  -7  -4   6     3590.25     3721.30     72.00 o 
  -6  -4   6     1970.61     1900.44     40.71 o 
  -5  -4   6     2724.65     2558.51     49.65 o 
  -4  -4   6     9457.54     8736.14    547.28 o 
  -3  -4   6      362.70      305.73     30.22 o 
  -2  -4   6     6495.05     7307.99    188.58 o 
  -1  -4   6       67.44       90.45     12.48 o 
   0  -4   6     2929.56     2566.00     49.89 o 
   1  -4   6     6129.48     7350.69    136.46 o 
   2  -4   6    29813.42    26870.29    491.08 o 
   3  -4   6     8397.66     7936.49    147.73 o 
   4  -4   6       54.50       85.11     10.97 o 
   5  -4   6     7629.09     7384.32    138.31 o 
   6  -4   6     2133.32     1783.19     37.97 o 
   7  -4   6      817.63     1033.12     26.04 o 
   8  -4   6       28.92       13.83     14.15 o 
   9  -4   6      594.57      574.23     34.15 o 
  10  -4   6       11.10       -5.55     18.79 o 
  11  -4   6       43.49       73.61     20.21 o 
 -10  -3   6      259.53      303.43     23.37 o 
  -9  -3   6     1009.80     1026.93     37.16 o 
  -8  -3   6       59.67       94.52     15.76 o 
  -7  -3   6     2511.92     2681.92     47.15 o 
  -6  -3   6     2889.91     2971.60     50.97 o 
  -5  -3   6        6.49       11.14      8.23 o 
  -4  -3   6     3199.30     3174.11    182.44 o 
  -3  -3   6     6172.52     5924.48    110.02 o 
  -2  -3   6     2948.09     3973.21    145.45 o 
  -1  -3   6     6407.95     6954.40    128.64 o 
   0  -3   6     1791.36     1634.41     32.63 o 
   1  -3   6     6738.66     5700.45    150.50 o 
   2  -3   6     3081.57     3942.19     91.16 o 
   3  -3   6     8281.63     7726.04    143.85 o 
   4  -3   6     7969.59     8031.01    151.35 o 
   5  -3   6      231.19      188.91     12.74 o 
   6  -3   6      675.16      815.32     35.68 o 
   7  -3   6      926.92     1033.33     26.05 o 
   8  -3   6      444.82      481.06     19.80 o 
   9  -3   6      617.24      480.80     19.79 o 
  10  -3   6      863.34      894.43     26.95 o 
  11  -3   6      747.86      761.03     41.12 o 
 -11  -2   6      495.87      546.57     28.51 o 
 -10  -2   6      301.03      374.39     27.09 o 
  -9  -2   6      364.59      370.47     21.37 o 
  -8  -2   6     2460.69     2425.27     48.37 o 
  -7  -2   6       18.39       25.12      9.04 o 
  -6  -2   6      446.41      459.75     15.84 o 
  -5  -2   6       28.61       48.20     10.47 o 
  -4  -2   6     2811.09     2628.28     69.60 o 
  -3  -2   6       58.71       80.38     21.01 o 
  -2  -2   6    26833.83    24808.24    640.06 o 
  -1  -2   6     6464.70     5310.74     98.12 o 
   0  -2   6     4211.91     5013.37     93.15 o 
   1  -2   6     6622.68     7373.26    209.17 o 
   2  -2   6    17639.37    17653.42    323.72 o 
   3  -2   6     1706.63     1754.14     42.40 o 
   4  -2   6      177.23      551.84     17.11 o 
   5  -2   6     2785.25     2695.10     61.89 o 
   6  -2   6     1835.80     1982.33     41.45 o 
   7  -2   6      107.91      119.06     15.65 o 
   8  -2   6      901.11      884.27     25.09 o 
   9  -2   6      549.16      619.48     22.31 o 
  10  -2   6      101.00      101.73     19.75 o 
  11  -2   6      538.14      571.08     24.13 o 
 -11  -1   6      371.84      507.31     24.40 o 
 -10  -1   6     1443.97     1524.40     39.73 o 
  -9  -1   6        1.89       23.75     13.24 o 
  -8  -1   6      229.27      221.59     14.33 o 
  -7  -1   6      706.98      781.42     17.99 o 
  -6  -1   6      162.51      147.12      7.71 o 
  -5  -1   6      236.80      315.54     10.90 o 
  -4  -1   6     5385.16     4653.05    148.01 o 
  -3  -1   6     8501.31     7961.64    146.55 o 
  -2  -1   6     3814.29     4043.89     74.78 o 
  -1  -1   6     5733.03     6840.85    125.72 o 
   0  -1   6     1020.87      689.61     20.20 o 
   1  -1   6      420.16      619.05     15.79 o 
   2  -1   6     2890.32     2588.84     50.78 o 
   3  -1   6      475.87      454.31     20.72 o 
   4  -1   6      727.85      995.53     35.75 o 
   5  -1   6     1364.96     1731.74     36.67 o 
   6  -1   6      179.03      151.98     13.08 o 
   7  -1   6     3075.81     2998.43     71.84 o 
   8  -1   6      182.55      187.84     18.91 o 
   9  -1   6     2010.79     1925.40     42.43 o 
  10  -1   6     3571.72     3160.30     64.22 o 
  11  -1   6      418.67      439.07     24.96 o 
 -11   0   6        3.30       -9.69     18.98 o 
 -10   0   6       34.44       26.41     14.20 o 
  -9   0   6       97.78       98.85     12.12 o 
  -8   0   6       45.24       53.03      8.88 o 
  -7   0   6      359.48      437.51     12.56 o 
  -6   0   6     1720.79     1814.94     34.51 o 
  -5   0   6     5005.76     4679.54     86.39 o 
  -4   0   6       12.20       43.45     10.72 o 
  -2   0   6    17921.75    17488.64    377.72 o 
  -1   0   6      540.18      507.91     20.63 o 
   0   0   6       27.20       52.83      9.59 o 
   1   0   6    23484.76    27015.18    493.43 o 
   2   0   6      924.91     1270.43     27.54 o 
   3   0   6    14922.00    15699.39    288.58 o 
   4   0   6     1745.90     1803.00     37.60 o 
   5   0   6     3430.03     2948.09     87.12 o 
   6   0   6      131.54      158.90     14.01 o 
   7   0   6     3664.30     3758.10     73.20 o 
   8   0   6     5758.41     5126.34     98.39 o 
   9   0   6     1027.29      987.58     35.18 o 
  10   0   6        1.94       -8.98     18.54 o 
  11   0   6      365.02      478.58     48.09 o 
 -11   1   6        4.15        2.84     17.19 o 
 -10   1   6       70.95      115.74     13.36 o 
  -9   1   6     1112.13     1186.00     26.10 o 
  -8   1   6     2621.65     2663.56     50.77 o 
  -7   1   6     5044.34     5127.23     94.75 o 
  -6   1   6      114.49      143.78      6.52 o 
  -5   1   6     7274.97     6905.83    127.83 o 
  -2   1   6     2549.13     2841.31     52.71 o 
  -1   1   6    24182.32    27622.74    581.53 o 
   0   1   6     2431.87     2030.88     39.55 o 
   1   1   6     1263.79     1170.41     25.14 o 
   2   1   6     8880.91     9375.95    173.38 o 
   3   1   6     1840.72     1756.30     36.54 o 
   4   1   6     1158.14     1013.49     24.31 o 
   5   1   6     1654.62     1332.36     29.86 o 
   6   1   6     8749.08     8790.87    171.21 o 
   7   1   6      800.59      685.12     39.75 o 
   8   1   6        0.80      -24.60     16.40 o 
   9   1   6      524.48      561.28     22.58 o 
  10   1   6        2.17       -9.44     18.11 o 
 -12   2   6        6.34       36.33     24.26 o 
 -11   2   6       53.72       86.22     17.38 o 
 -10   2   6      181.26      225.02     13.38 o 
  -9   2   6     1135.14     1234.67     26.56 o 
  -8   2   6     1102.79     1077.58     22.77 o 
  -7   2   6     1448.02     1615.12     31.21 o 
  -6   2   6     1999.81     1813.91     34.41 o 
  -5   2   6      165.38      147.46      5.87 o 
  -4   2   6      128.75      420.92     13.63 o 
  -3   2   6      243.60      328.99     18.93 o 
  -2   2   6      701.41     1425.30     27.68 o 
  -1   2   6     1307.31     1063.61     30.62 o 
   0   2   6    38198.25    42194.35    887.76 o 
   1   2   6    22657.80    21346.95    390.37 o 
   2   2   6      494.36      806.94     28.75 o 
   3   2   6    10203.44     8433.64    156.54 o 
   4   2   6    18672.15    17885.13    328.07 o 
   6   2   6      152.76      148.07     19.75 o 
   7   2   6     4975.09     4592.61     88.31 o 
   8   2   6     2261.26     2150.76     61.35 o 
   9   2   6      225.80      195.06     19.76 o 
  10   2   6      529.48      535.62     48.97 o 
 -12   3   6      666.72      704.42     41.21 o 
 -11   3   6      950.91     1158.65     27.77 o 
 -10   3   6        3.44       31.89     11.83 o 
  -9   3   6     1832.96     1995.94     42.67 o 
  -8   3   6     4460.08     4483.03    115.29 o 
  -7   3   6      794.98      986.30     20.50 o 
  -6   3   6      548.73      684.45     15.03 o 
  -5   3   6     2892.91     2830.09     80.59 o 
  -4   3   6      656.73      884.08     19.90 o 
  -3   3   6    14164.72    14914.45    314.89 o 
  -2   3   6     7637.76     8874.54    162.93 o 
  -1   3   6    23035.66    20848.44    380.78 o 
   0   3   6     7289.65     8563.10    157.92 o 
   1   3   6     6117.77     5042.02     94.56 o 
   2   3   6    17112.06    18174.23    332.87 o 
   3   3   6      968.04     1009.05     23.64 o 
   4   3   6      958.29      631.53     28.62 o 
   5   3   6     3084.76     3029.77     59.40 o 
   6   3   6       25.63       35.24     13.62 o 
   7   3   6      189.84      166.29     17.17 o 
   8   3   6      705.47      803.85     31.92 o 
   9   3   6      728.02      648.54     30.02 o 
  10   3   6       13.96       61.38     27.01 o 
 -12   4   6      124.47      264.48     18.56 o 
 -11   4   6      862.31     1219.65     35.49 o 
 -10   4   6     1113.55     1125.74     26.15 o 
  -9   4   6      429.68      548.46     24.86 o 
  -8   4   6       25.76       26.10      9.63 o 
  -7   4   6      882.93     1044.70     22.33 o 
  -6   4   6     1550.08     1875.19     44.68 o 
  -5   4   6     1221.87     1498.83     47.59 o 
  -4   4   6     1398.05     1549.60     57.06 o 
  -3   4   6     1894.24     1641.11     77.75 o 
  -2   4   6      418.30      796.53     32.21 o 
  -1   4   6     5653.70     4985.60     93.14 o 
   0   4   6     6436.49     6646.92    123.55 o 
   1   4   6     4987.47     4482.77     84.82 o 
   2   4   6     2399.32     2046.63     57.86 o 
   3   4   6     2234.05     2515.18     49.94 o 
   4   4   6        0.28        7.42     11.57 o 
   5   4   6      158.10      153.50     13.62 o 
   6   4   6     2200.31     2162.96     47.06 o 
   7   4   6     2818.10     2628.53    126.01 o 
   8   4   6      501.79      541.80     40.59 o 
   9   4   6      477.44      562.79     24.49 o 
 -12   5   6     1105.57     1152.65     30.27 o 
 -11   5   6      298.29      350.04     17.56 o 
 -10   5   6       24.49       29.35     13.31 o 
  -9   5   6      588.24      733.17     19.92 o 
  -8   5   6      467.21      527.05     16.67 o 
  -7   5   6       90.97      148.37     16.45 o 
  -6   5   6      167.91      146.92     11.51 o 
  -5   5   6     2812.72     2746.27     74.25 o 
  -4   5   6      974.07      859.01     19.76 o 
  -3   5   6     9411.39     8080.36    215.54 o 
  -2   5   6    17066.09    17980.35    526.77 o 
  -1   5   6     4609.14     4175.02    105.73 o 
   0   5   6     2798.27     2873.20     56.28 o 
   1   5   6     3427.07     3717.62     71.08 o 
   2   5   6      946.20     1083.08     25.35 o 
   3   5   6      458.21      429.50     21.49 o 
   4   5   6      474.12      408.34     19.87 o 
   5   5   6     3306.40     3019.70     59.93 o 
   6   5   6        9.75        9.60     15.04 o 
   7   5   6      861.07      944.99     27.53 o 
   8   5   6     2832.46     2746.72     57.78 o 
   9   5   6      664.91      637.72     27.15 o 
 -12   6   6       43.71       -7.63     18.66 o 
 -11   6   6      271.21      406.00     19.07 o 
 -10   6   6        2.04       36.02     14.06 o 
  -9   6   6      561.34      495.20     20.36 o 
  -8   6   6      789.00      806.14     21.59 o 
  -7   6   6     2527.50     2663.34     96.63 o 
  -6   6   6      151.03      162.60     10.45 o 
  -5   6   6     1684.11     1351.84     28.75 o 
  -4   6   6    18319.84    17577.32    503.11 o 
  -3   6   6      887.36      956.12     34.30 o 
  -2   6   6     2052.71     2016.84     41.20 o 
  -1   6   6     3486.43     3628.17     62.54 o 
   0   6   6       45.64       61.62     15.85 o 
   1   6   6     1257.89     1511.35     32.49 o 
   2   6   6     1467.70     1278.29     30.42 o 
   3   6   6     2960.47     2534.50     68.04 o 
   4   6   6     1345.90     1194.02     42.88 o 
   5   6   6      479.02      510.07     33.57 o 
   6   6   6     4197.64     4023.18     78.92 o 
   7   6   6     4299.01     4514.72     88.18 o 
   8   6   6        9.52       13.25     20.12 o 
 -12   7   6      111.56      124.16     21.14 o 
 -11   7   6       31.06       21.78     17.85 o 
 -10   7   6      755.99      760.33     23.15 o 
  -9   7   6      452.46      523.12     20.26 o 
  -8   7   6      182.83      184.56     21.23 o 
  -7   7   6     3362.50     3454.20    104.04 o 
  -6   7   6     7838.24     8490.68    156.94 o 
  -5   7   6     1008.95      989.22     21.18 o 
  -4   7   6      967.38      649.01     24.43 o 
  -3   7   6     2297.91     2525.13     50.98 o 
  -1   7   6     1147.53     1449.05     31.48 o 
   0   7   6     6279.94     5747.20    119.58 o 
   1   7   6     2786.89     2932.36     57.91 o 
   2   7   6      824.20      838.44     26.12 o 
   3   7   6     2625.42     2570.38     74.14 o 
   4   7   6     4444.98     4202.07     81.50 o 
   5   7   6      338.55      315.49     20.21 o 
   6   7   6      522.20      572.77     22.42 o 
   7   7   6     2080.27     2123.11     64.54 o 
   8   7   6      399.41      371.79     27.74 o 
 -12   8   6      334.42      381.93     25.63 o 
 -11   8   6      479.68      644.03    126.33 o 
 -10   8   6       78.68       82.73     17.94 o 
  -9   8   6     1893.83     1803.16     41.03 o 
  -8   8   6     5126.57     5203.20    154.88 o 
  -7   8   6      760.19      705.23     22.11 o 
  -6   8   6      190.95      166.36     12.52 o 
  -5   8   6     2965.55     2992.32     67.83 o 
  -4   8   6        0.77       16.63     10.40 o 
  -3   8   6      387.43      431.23     22.30 o 
  -2   8   6     1322.54     1096.86     26.80 o 
  -1   8   6     2821.78     2793.54     77.34 o 
   0   8   6      185.87      194.03     13.99 o 
   1   8   6     1279.45     1265.14     27.55 o 
   2   8   6     4203.48     3971.98     76.81 o 
   3   8   6       24.56       14.95     14.93 o 
   4   8   6      685.62      651.62     23.82 o 
   5   8   6     1148.45     1213.25     32.58 o 
   6   8   6       34.81       15.24     25.60 o 
   7   8   6      143.60      188.00     39.43 o 
 -11   9   6      540.59      609.64     26.51 o 
 -10   9   6     3213.97     3282.95     71.67 o 
  -9   9   6      894.74      858.87     26.44 o 
  -8   9   6        6.42      -15.41     17.95 o 
  -7   9   6     4649.19     4261.24     81.95 o 
  -6   9   6       46.97       49.06     14.89 o 
  -5   9   6      121.26      119.52     12.17 o 
  -4   9   6      371.73      348.49     21.68 o 
  -3   9   6     2903.12     2459.09     58.64 o 
  -2   9   6      866.61      798.79     22.67 o 
  -1   9   6     1191.58     1189.03     37.75 o 
   0   9   6     5896.83     5439.90    117.33 o 
   1   9   6     3237.45     2573.49     47.71 o 
   2   9   6     1215.29     1230.35     34.90 o 
   3   9   6     6391.49     6815.86    337.89 o 
   4   9   6      168.97      199.99     28.04 o 
   5   9   6      111.12      182.04     24.67 o 
   6   9   6       56.66       62.88     22.48 o 
 -11  10   6      341.48      361.94     33.26 o 
 -10  10   6       12.31        8.16     22.23 o 
  -9  10   6      542.05      645.98     27.52 o 
  -8  10   6     2193.46     2023.96     63.06 o 
  -7  10   6      164.81      167.58     18.96 o 
  -6  10   6     2019.83     2028.93     39.70 o 
  -5  10   6     2775.62     2487.82     58.11 o 
  -4  10   6     1289.68     1100.36     33.81 o 
  -3  10   6     2401.09     2389.90     54.65 o 
  -2  10   6     4366.52     4060.55    102.80 o 
  -1  10   6     3200.53     2600.48    103.00 o 
   0  10   6      695.38      515.55     19.93 o 
   1  10   6     4899.22     4924.67     95.29 o 
   2  10   6       67.79       68.89     19.20 o 
   3  10   6       26.24       68.27     20.34 o 
   4  10   6       17.21        9.08     20.55 o 
   5  10   6      819.11      758.43     26.69 o 
   6  10   6       65.79       51.98     26.39 o 
 -11  11   6      394.18      478.98     66.43 o 
 -10  11   6        6.06      -24.66     23.86 o 
  -9  11   6      196.07      184.45     24.98 o 
  -8  11   6      634.17      557.62     43.65 o 
  -7  11   6     2205.92     1934.91     41.86 o 
  -6  11   6        4.23       -5.65     17.17 o 
  -5  11   6      468.37      473.73     25.93 o 
  -4  11   6     4319.83     3869.99    109.07 o 
  -3  11   6       12.61       22.62     15.99 o 
  -2  11   6     1121.44     1157.01     38.81 o 
  -1  11   6     5013.00     4573.29    113.09 o 
   0  11   6     1164.09     1125.67     30.81 o 
   1  11   6       12.77       33.01     19.29 o 
   2  11   6      542.14      640.60     26.41 o 
   3  11   6      157.02      147.37     22.91 o 
   4  11   6        0.27      -26.67     31.12 o 
   5  11   6      121.69      116.75     28.28 o 
 -10  12   6      418.71      448.89     34.02 o 
  -9  12   6      552.28      471.81     30.36 o 
  -8  12   6      495.63      500.06     49.14 o 
  -7  12   6      860.57      734.90     38.22 o 
  -6  12   6     3822.01     3095.37     91.72 o 
  -5  12   6      319.03      283.99     33.64 o 
  -4  12   6      673.91      643.36     43.43 o 
  -3  12   6     6570.13     6160.86    119.88 o 
  -2  12   6       54.19       92.44     25.03 o 
  -1  12   6       26.00       43.49     19.80 o 
   0  12   6      564.88      549.66     23.58 o 
   1  12   6      714.89      782.81     27.90 o 
   2  12   6       89.90      108.20     37.48 o 
   3  12   6      125.01      130.33     24.56 o 
   4  12   6     1810.17     1823.10     45.92 o 
 -10  13   6        9.60       79.95     27.22 o 
  -9  13   6      437.63      493.10     38.05 o 
  -8  13   6     2531.56     2466.48     58.15 o 
  -7  13   6     4075.70     3552.86    193.45 o 
  -6  13   6      411.53      427.02     22.69 o 
  -5  13   6     1180.52     1126.21     32.11 o 
  -4  13   6      179.74      175.47     19.34 o 
  -3  13   6       42.15       70.02     24.66 o 
  -2  13   6      599.69      710.36     30.28 o 
  -1  13   6      738.75      764.96     68.26 o 
   0  13   6      159.93      181.05     31.76 o 
   1  13   6      948.74      904.95     61.51 o 
   2  13   6     1559.51     1391.71    115.97 o 
   3  13   6     1559.90     1549.71     41.43 o 
  -9  14   6      601.43      569.06     40.00 o 
  -8  14   6       13.81       18.07     23.83 o 
  -7  14   6     1944.83     1865.27     45.22 o 
  -6  14   6       42.22       48.28     19.98 o 
  -5  14   6      125.02      128.07     20.09 o 
  -4  14   6        6.21       22.65     25.87 o 
  -3  14   6      140.53      150.95     22.29 o 
  -2  14   6      130.18      139.85     21.58 o 
  -1  14   6      876.23      866.21     58.52 o 
   0  14   6     3843.39     3601.65     76.52 o 
   1  14   6     2178.45     2261.59     69.86 o 
   2  14   6        4.77      -13.41     34.15 o 
  -8  15   6      424.05      407.08     28.38 o 
  -7  15   6      117.77      137.32     23.64 o 
  -6  15   6       48.63       15.16     21.66 o 
  -5  15   6      707.41      625.84     27.02 o 
  -4  15   6        0.72       18.81     21.52 o 
  -3  15   6      111.55      115.90     21.97 o 
  -2  15   6     1610.86     1475.96     52.86 o 
  -1  15   6     2083.42     2067.10     81.63 o 
   0  15   6      150.94      242.84     31.02 o 
  -6  16   6       59.11     -105.22     85.09 o 
  -5  16   6      121.43       88.07     37.25 o 
  -4  16   6     1851.12     1851.28     51.58 o 
  -3  16   6     1449.69     1534.58     43.94 o 
  -2  16   6        5.12      -17.86     23.17 o 
   2 -18   7      947.41      875.46     52.98 o 
   3 -18   7      373.27      272.87     27.02 o 
   4 -18   7      137.76      123.08     30.16 o 
   5 -18   7      662.47      776.27     35.57 o 
   6 -18   7      372.57      385.10     49.33 o 
   0 -17   7      367.40      409.01     35.96 o 
   1 -17   7      180.64      175.20     31.30 o 
   2 -17   7      848.24      723.23     54.05 o 
   3 -17   7     1681.57     1770.06     54.29 o 
   4 -17   7      288.39      207.58     28.99 o 
   5 -17   7        7.05       40.04     27.73 o 
   6 -17   7        3.03      -16.70     26.75 o 
   7 -17   7       41.24       46.91     45.54 o 
   8 -17   7       10.89       44.44     37.80 o 
  -2 -16   7      862.35      834.27     32.06 o 
  -1 -16   7      171.74      137.09     25.53 o 
   0 -16   7     1378.60     1174.84     36.39 o 
   1 -16   7     1781.73     1710.03     41.01 o 
   2 -16   7      492.45      578.35     42.66 o 
   3 -16   7       18.12       20.46     27.28 o 
   4 -16   7      182.27      226.58     42.23 o 
   5 -16   7      387.33      436.74     50.65 o 
   6 -16   7       83.51       62.52     25.93 o 
   7 -16   7      966.27     1060.69     35.20 o 
   8 -16   7      962.00     1129.78     37.48 o 
   9 -16   7      214.96      237.23     56.83 o 
  -3 -15   7      336.08      332.52     26.46 o 
  -2 -15   7      810.66      660.97     55.69 o 
  -1 -15   7     1691.21     1674.09     43.80 o 
   0 -15   7      122.10      177.36     32.92 o 
   1 -15   7       69.08       59.97     20.96 o 
   2 -15   7      135.76      180.78     34.73 o 
   3 -15   7      114.44      102.60     77.29 o 
   4 -15   7        3.62       -8.90     25.04 o 
   5 -15   7      561.71      523.69     34.84 o 
   6 -15   7     2861.09     2871.66     64.44 o 
   7 -15   7       20.22       42.75     27.34 o 
   8 -15   7       77.46       59.64     42.66 o 
   9 -15   7      690.30      791.92     30.34 o 
  10 -15   7      240.44      265.47     25.86 o 
  -4 -14   7      134.16      145.49     40.48 o 
  -3 -14   7     1570.01     1698.54     60.81 o 
  -2 -14   7      481.31      471.50     25.73 o 
  -1 -14   7       71.11       70.64     21.18 o 
   0 -14   7      247.08      255.89     33.10 o 
   1 -14   7       70.67       28.44     20.74 o 
   2 -14   7      821.26      855.93     31.04 o 
   3 -14   7      859.76      759.52     28.59 o 
   4 -14   7     1583.67     1585.97     64.80 o 
   5 -14   7      705.67      788.17     40.95 o 
   6 -14   7       42.78      110.62     20.93 o 
   7 -14   7      127.21      172.28     21.95 o 
   8 -14   7     1353.88     1426.27     39.62 o 
   9 -14   7      187.33      207.03     37.24 o 
  10 -14   7       16.67       28.91     26.18 o 
  -5 -13   7      610.67      718.82     43.79 o 
  -4 -13   7      284.13      276.99     30.59 o 
  -3 -13   7       24.09       38.99     20.85 o 
  -2 -13   7      127.99      159.89     20.27 o 
  -1 -13   7       86.30       58.33     32.15 o 
   0 -13   7       85.15      102.18     19.90 o 
   1 -13   7     2514.96     2301.47     63.67 o 
   3 -13   7      466.92      490.54     35.75 o 
   4 -13   7     1185.55     1177.13     33.91 o 
   5 -13   7     3398.16     3528.39     76.72 o 
   6 -13   7     2000.61     2113.55     60.14 o 
   7 -13   7       26.66       81.66     20.42 o 
   8 -13   7      760.28      732.13     35.62 o 
   9 -13   7      100.61       78.99     21.92 o 
  10 -13   7       61.97       26.31     37.94 o 
  11 -13   7      284.47      427.80     44.96 o 
  -6 -12   7      299.66      291.00     26.44 o 
  -5 -12   7        9.27       47.86     26.42 o 
  -4 -12   7      159.51      193.95     42.81 o 
  -3 -12   7      116.84      108.21     20.12 o 
  -2 -12   7      784.15      727.31     26.39 o 
  -1 -12   7     2421.98     1966.96     59.17 o 
   0 -12   7     3547.05     3109.09     63.65 o 
   1 -12   7      437.71      452.60     20.19 o 
   2 -12   7      709.87      619.56     34.44 o 
   3 -12   7     3071.49     2815.15     59.66 o 
   4 -12   7     1055.23      993.93     61.56 o 
   5 -12   7     1192.36     1150.53     30.65 o 
   6 -12   7      129.76      123.58     29.02 o 
   7 -12   7       60.74       48.12     18.31 o 
   8 -12   7      147.91      110.85     19.27 o 
   9 -12   7      307.00      385.21     22.48 o 
  10 -12   7     1020.99     1057.29     49.18 o 
  11 -12   7      412.23      444.75     52.51 o 
  -7 -11   7      251.09      273.01     38.58 o 
  -6 -11   7       11.59        8.96     23.03 o 
  -5 -11   7      330.66      340.70     33.36 o 
  -4 -11   7        0.02       14.92     25.88 o 
  -3 -11   7      810.67      759.04     41.77 o 
  -2 -11   7     2966.75     2834.30    200.22 o 
  -1 -11   7      418.85      447.04     25.82 o 
   0 -11   7      279.37      251.38     17.57 o 
   1 -11   7     4049.84     3488.58    101.55 o 
   2 -11   7     5909.92     5746.42    110.93 o 
   3 -11   7       14.13       15.94     14.63 o 
   4 -11   7     1387.84     1300.28     43.02 o 
   5 -11   7       47.36      102.59     23.50 o 
   6 -11   7      175.02      109.55     15.53 o 
   7 -11   7       78.55      107.17     20.63 o 
   8 -11   7       37.10       28.26     17.11 o 
   9 -11   7      801.51      850.75     27.83 o 
  10 -11   7       18.60       35.32     21.12 o 
  11 -11   7      803.85      884.23     33.23 o 
  -7 -10   7       27.03       33.31     25.56 o 
  -6 -10   7       72.53       79.79     33.52 o 
  -5 -10   7      417.93      373.57     22.88 o 
  -4 -10   7     1355.64     1174.04     45.71 o 
  -3 -10   7      501.74      430.52     17.94 o 
  -2 -10   7      595.01      548.16     22.08 o 
  -1 -10   7     3991.31     3566.17     90.30 o 
   0 -10   7     2131.82     2442.04     51.01 o 
   1 -10   7        5.72       15.30     20.18 o 
   2 -10   7        2.66        0.51     17.97 o 
   3 -10   7      143.55      141.37     14.16 o 
   4 -10   7      207.44      266.47     15.80 o 
   5 -10   7      563.53      600.82     22.66 o 
   6 -10   7     4638.63     4815.66     93.26 o 
   7 -10   7      361.98      390.20     21.90 o 
   8 -10   7     2806.15     3053.79     63.32 o 
   9 -10   7     2792.25     2646.83     56.41 o 
  10 -10   7      996.61      883.01     37.39 o 
  11 -10   7       51.04       22.48     25.71 o 
  -8  -9   7       15.94       61.81     27.05 o 
  -7  -9   7      771.10      819.24     39.19 o 
  -6  -9   7     2329.50     1758.44     72.10 o 
  -5  -9   7      516.80      499.36     22.65 o 
  -4  -9   7     1058.84     1041.18     30.22 o 
  -3  -9   7     2881.81     2626.48     67.14 o 
  -2  -9   7     5630.67     5268.24    135.00 o 
  -1  -9   7        2.55       19.75     17.03 o 
   0  -9   7     7264.49     7222.90    297.79 o 
   1  -9   7       66.39      137.73     16.83 o 
   2  -9   7     2034.61     2257.12     47.82 o 
   3  -9   7      131.82      110.56     13.86 o 
   4  -9   7     4060.64     3664.88     72.36 o 
   5  -9   7     7063.35     6482.76    122.69 o 
   6  -9   7      316.68      346.76     16.82 o 
   7  -9   7     7059.49     6605.10    176.75 o 
   8  -9   7     3346.54     3206.83     77.09 o 
   9  -9   7      799.62      848.40     26.70 o 
  10  -9   7       70.65       66.43     19.12 o 
  11  -9   7       72.43       70.18     21.41 o 
  12  -9   7       55.44       78.11     24.08 o 
  -8  -8   7      765.60      906.69     68.57 o 
  -7  -8   7       32.47       67.24     43.59 o 
  -6  -8   7       42.45       57.35     19.80 o 
  -5  -8   7     3080.23     3014.83    105.86 o 
  -4  -8   7      878.33      858.41     45.20 o 
  -3  -8   7       24.81       13.64     18.21 o 
  -2  -8   7        7.09       -1.43     12.40 o 
  -1  -8   7       60.69      132.19     15.71 o 
   0  -8   7     2157.92     2545.80     52.84 o 
   1  -8   7     2708.07     2259.27     47.92 o 
   2  -8   7    10322.39     9071.36    169.58 o 
   3  -8   7    10167.59     9058.23    169.14 o 
   4  -8   7        2.35       27.37     20.82 o 
   5  -8   7     5317.19     4478.56     86.37 o 
   6  -8   7     5384.02     4927.73     94.63 o 
   7  -8   7      311.29      343.00     17.52 o 
   8  -8   7      109.49      139.39     17.37 o 
   9  -8   7      382.71      416.71     20.05 o 
  10  -8   7        1.51       20.85     20.08 o 
  11  -8   7      773.38      717.46     28.30 o 
  12  -8   7      584.22      766.36     41.90 o 
  -9  -7   7      138.49      194.04     27.59 o 
  -8  -7   7       67.49       53.81     23.85 o 
  -7  -7   7      135.35      170.27     22.17 o 
  -6  -7   7     1745.89     1579.76     37.92 o 
  -5  -7   7     1034.22      979.64     24.61 o 
  -4  -7   7     1481.22     1253.04     29.99 o 
  -3  -7   7      141.74      149.31     16.92 o 
  -2  -7   7     1970.07     2242.32     61.67 o 
  -1  -7   7     2661.46     2135.13     63.15 o 
   0  -7   7      617.55      414.87     16.05 o 
   1  -7   7     3506.47     3577.78     70.36 o 
   2  -7   7      761.20      719.47     20.33 o 
   3  -7   7    14711.56    12203.64    225.90 o 
   4  -7   7     4711.09     4133.10     80.02 o 
   5  -7   7     5282.97     5945.97    112.51 o 
   6  -7   7      614.26      652.37     20.43 o 
   7  -7   7       38.79       47.39     14.84 o 
   8  -7   7       84.92       95.85     15.51 o 
   9  -7   7       19.28       32.97     16.08 o 
  10  -7   7      314.08      343.59     21.31 o 
  11  -7   7      372.52      334.65     22.29 o 
  12  -7   7      179.51      223.20     23.89 o 
  -9  -6   7      546.93      654.06     31.09 o 
  -8  -6   7     1161.14     1101.51     38.74 o 
  -7  -6   7       17.58       37.40     30.15 o 
  -6  -6   7      127.49      128.45     14.47 o 
  -5  -6   7       34.33       42.88     11.03 o 
  -4  -6   7      240.34      245.21     12.11 o 
  -3  -6   7      102.22      105.96     10.12 o 
  -2  -6   7     9553.12     8969.20    166.32 o 
  -1  -6   7     3191.61     3376.52     66.84 o 
   0  -6   7     6676.01     6697.57    126.03 o 
   1  -6   7    14272.74    11671.26    215.71 o 
   2  -6   7     3821.70     3969.77     76.40 o 
   3  -6   7     4676.75     4256.43     81.81 o 
   4  -6   7     4158.96     4244.18     81.80 o 
   5  -6   7      553.52      442.17     16.44 o 
   6  -6   7      134.72      138.11     14.33 o 
   7  -6   7      611.57      640.71     22.24 o 
   8  -6   7     1199.89     1180.34     42.02 o 
   9  -6   7       70.11       96.76     16.01 o 
  10  -6   7       41.19       72.51     23.89 o 
  11  -6   7     3026.88     2953.29     61.82 o 
  12  -6   7     1908.07     1930.46     45.53 o 
 -10  -5   7      167.75      187.02     34.28 o 
  -9  -5   7      154.50      147.08     22.88 o 
  -8  -5   7      684.60      690.74     25.16 o 
  -7  -5   7       53.80       29.17     15.90 o 
  -6  -5   7      105.04       83.89     11.71 o 
  -5  -5   7      387.79      460.31     26.66 o 
  -4  -5   7     3559.40     3372.46     64.88 o 
  -3  -5   7     9199.44     8651.34    160.15 o 
  -2  -5   7      777.29      704.15     27.77 o 
  -1  -5   7    13281.44    11851.29    218.85 o 
   0  -5   7    18315.88    18956.26    347.72 o 
   1  -5   7      339.90      522.30     32.20 o 
   2  -5   7     7509.33     7498.35    139.84 o 
   3  -5   7     6503.26     6363.07    119.54 o 
   4  -5   7      245.70      363.64     18.11 o 
   5  -5   7     2360.85     2401.88     48.98 o 
   6  -5   7     1467.58     1689.20     47.77 o 
   7  -5   7      695.75      741.96     21.87 o 
   8  -5   7        2.48       -9.71     15.29 o 
   9  -5   7      593.55      633.42     33.46 o 
  10  -5   7     2070.48     1914.05     42.99 o 
  11  -5   7       95.92      108.11     20.17 o 
 -10  -4   7       32.07       41.34     26.02 o 
  -9  -4   7      117.30       85.33     22.97 o 
  -8  -4   7      170.22      133.92     23.66 o 
  -7  -4   7       84.42       97.79     38.53 o 
  -6  -4   7     4019.06     4075.62    107.97 o 
  -5  -4   7     5994.03     5995.24    111.68 o 
  -4  -4   7        5.76       -0.40      7.66 o 
  -3  -4   7    13416.23    11682.72    214.66 o 
  -2  -4   7     3717.84     3838.91    181.79 o 
  -1  -4   7      305.46      500.34     15.47 o 
   0  -4   7    17454.19    17702.66    324.03 o 
   1  -4   7     3820.34     3950.17     75.05 o 
   2  -4   7      109.42      118.34      9.74 o 
   3  -4   7      746.29      787.97     20.54 o 
   4  -4   7     2509.29     2528.02     51.02 o 
   5  -4   7      721.70      742.28     20.57 o 
   6  -4   7      195.19      275.95     14.27 o 
   7  -4   7     1320.58     1308.73     30.54 o 
   8  -4   7      986.16      915.25     36.47 o 
   9  -4   7       19.54        5.76     15.96 o 
  10  -4   7      114.20      132.54     21.15 o 
  11  -4   7     1239.66     1178.57     33.63 o 
 -10  -3   7       37.97       40.13     23.81 o 
  -9  -3   7      230.80      251.87     24.75 o 
  -8  -3   7       28.28       41.14     15.16 o 
  -7  -3   7      377.12      370.54     26.30 o 
  -6  -3   7      228.90      266.85     13.10 o 
  -5  -3   7     5130.79     4348.09    125.78 o 
  -4  -3   7     4096.19     3463.08     65.35 o 
  -3  -3   7     4474.68     4176.35     77.96 o 
  -2  -3   7     6601.02     7510.03    138.80 o 
  -1  -3   7     4210.11     3964.79     74.39 o 
   0  -3   7     7145.40     7332.93    135.57 o 
   1  -3   7    16006.19    17530.18    321.20 o 
   2  -3   7    11291.23    10756.69    198.64 o 
   3  -3   7     5667.18     5998.12    112.82 o 
   4  -3   7     5038.74     4810.60     91.77 o 
   5  -3   7     8585.93     8428.70    157.12 o 
   6  -3   7     6981.60     6438.81    121.26 o 
   7  -3   7        8.17        4.84     13.31 o 
   8  -3   7     1648.12     1468.99     34.38 o 
   9  -3   7      799.44      682.91     33.88 o 
  10  -3   7     1324.31     1182.23     31.30 o 
  11  -3   7      363.72      431.26     38.61 o 
 -11  -2   7      168.70      227.99     27.27 o 
 -10  -2   7      729.82      868.84    111.90 o 
  -9  -2   7      603.53      689.96     30.16 o 
  -8  -2   7     2602.55     2860.26     50.70 o 
  -7  -2   7     6412.88     6732.66    177.16 o 
  -6  -2   7     4507.09     4443.88     86.33 o 
  -5  -2   7     4978.06     5430.37    178.03 o 
  -4  -2   7     4247.46     4315.98     80.17 o 
  -3  -2   7     6354.27     6129.22    112.77 o 
  -2  -2   7      101.97       57.15      5.81 o 
  -1  -2   7    16408.76    17726.15    323.90 o 
   0  -2   7     4853.80     4955.60     92.39 o 
   1  -2   7       21.43       39.50     10.47 o 
   2  -2   7     6868.52     8488.39    157.55 o 
   3  -2   7    27410.41    28660.73    524.25 o 
   4  -2   7    20894.75    20006.09    367.22 o 
   5  -2   7      140.98      177.39     16.95 o 
   6  -2   7      279.43      315.96     15.82 o 
   7  -2   7      560.26      612.11     20.39 o 
   8  -2   7       46.29       33.19     14.89 o 
   9  -2   7      302.17      300.56     17.52 o 
  10  -2   7      745.65      657.98     23.82 o 
  11  -2   7      350.88      381.33     28.15 o 
 -11  -1   7      261.32      252.13     34.34 o 
 -10  -1   7       19.52       48.78     16.97 o 
  -9  -1   7     2500.96     2644.28     61.37 o 
  -8  -1   7     2912.96     2977.23     66.90 o 
  -7  -1   7      300.56      305.81     13.52 o 
  -6  -1   7      646.00      576.63     14.87 o 
  -5  -1   7      512.63      423.19     13.54 o 
  -4  -1   7      228.57      290.34      7.58 o 
  -3  -1   7      681.69      836.01     24.39 o 
  -2  -1   7    10142.74    10756.40    214.10 o 
  -1  -1   7       36.02       35.06      9.87 o 
   0  -1   7     7298.56     6027.45    157.09 o 
   1  -1   7    21424.56    21834.00    399.34 o 
   2  -1   7    24209.82    23416.56    428.49 o 
   3  -1   7      495.24      738.83     28.87 o 
   4  -1   7       72.90       14.65     10.76 o 
   5  -1   7     3153.04     3021.61     59.45 o 
   6  -1   7       94.07       59.50     12.61 o 
   7  -1   7     1322.76     1283.33     39.83 o 
   8  -1   7      384.76      494.00     20.86 o 
   9  -1   7       41.98       31.30     17.55 o 
  10  -1   7      433.56      411.34     30.80 o 
  11  -1   7     1159.03     1134.43     33.35 o 
 -11   0   7      707.58      816.74     35.44 o 
 -10   0   7      813.34      849.70     22.66 o 
  -9   0   7      669.28      712.58     19.30 o 
  -8   0   7      113.34      111.24      9.29 o 
  -7   0   7       32.22       36.17      6.04 o 
  -6   0   7       49.09       48.44      5.20 o 
  -5   0   7     1699.34     1710.74     48.30 o 
  -2   0   7     7255.16     9030.77    165.55 o 
  -1   0   7    19332.12    21322.15    389.26 o 
   0   0   7    20167.03    18880.54    345.24 o 
   1   0   7      290.47      378.21     12.56 o 
   2   0   7     8598.98     7874.09    146.34 o 
   3   0   7    38942.16    37206.30    679.02 o 
   4   0   7     6797.43     7312.22    136.69 o 
   5   0   7      673.64      797.27     21.44 o 
   6   0   7      271.23      285.13     15.05 o 
   7   0   7       42.63       25.09     20.21 o 
   8   0   7       16.98       -1.88     16.39 o 
   9   0   7     1728.13     1611.35     57.59 o 
  10   0   7      708.21      716.95     29.64 o 
  11   0   7      366.49      385.07     25.35 o 
 -11   1   7       49.08       36.66     15.68 o 
 -10   1   7       83.94       80.33     24.95 o 
  -9   1   7      388.38      458.40     14.26 o 
  -8   1   7       97.56      108.23      7.76 o 
  -7   1   7      487.07      503.82     11.45 o 
  -6   1   7     1269.13     1506.38    102.20 o 
  -3   1   7    24590.02    25803.85    984.24 o 
  -2   1   7    25134.63    23063.03    420.87 o 
  -1   1   7      388.22      375.72     18.42 o 
   0   1   7     8803.95     7664.03    141.52 o 
   1   1   7      503.32      506.71     14.35 o 
   2   1   7     1700.62     2337.79     46.52 o 
   3   1   7     2361.60     3088.82     84.35 o 
   4   1   7     3242.69     3469.21     78.92 o 
   5   1   7     5491.06     5519.48    104.43 o 
   6   1   7        0.06        9.43     12.59 o 
   7   1   7     1049.21     1028.11     26.45 o 
   8   1   7     2576.70     2395.84    166.76 o 
   9   1   7       97.07       92.65     20.97 o 
  10   1   7      478.25      457.77     23.72 o 
 -11   2   7       68.58      122.83     18.77 o 
 -10   2   7        1.77        7.56     10.60 o 
  -9   2   7       12.26       18.18     10.38 o 
  -8   2   7      954.37     1051.43     61.95 o 
  -7   2   7      461.60      565.18     12.30 o 
  -6   2   7      141.73      195.80      6.98 o 
  -5   2   7     8087.39     6857.82    182.99 o 
  -4   2   7    19824.43    18593.49    343.85 o 
  -3   2   7      374.46      614.42     14.42 o 
  -2   2   7     7788.46     7953.33    145.98 o 
  -1   2   7      634.41      527.92     13.23 o 
   0   2   7     2746.03     2898.92     55.50 o 
   1   2   7     3785.35     4136.86     85.97 o 
   2   2   7     2371.39     2796.06     54.72 o 
   3   2   7     4716.30     4995.94     94.43 o 
   4   2   7     1976.85     2325.69     83.24 o 
   5   2   7     2376.16     2442.81     49.20 o 
   6   2   7     3898.43     3945.68    108.87 o 
   7   2   7       46.44       34.81     14.62 o 
   8   2   7     2229.82     2043.60     63.98 o 
   9   2   7      807.30      831.45     40.60 o 
  10   2   7       85.96       55.25     22.32 o 
 -12   3   7       90.01       84.51     22.44 o 
 -11   3   7      543.69      651.97     18.99 o 
 -10   3   7      225.70      277.84     12.46 o 
  -9   3   7       23.35       55.05     11.38 o 
  -8   3   7        4.79       -2.33      6.90 o 
  -7   3   7     1190.89     1216.76     24.49 o 
  -6   3   7     6296.57     6201.17    161.84 o 
  -5   3   7      138.90      145.46      5.70 o 
  -4   3   7       50.04       27.65      9.09 o 
  -3   3   7    39645.26    36365.50    835.33 o 
  -2   3   7     1320.81     2135.37     41.27 o 
  -1   3   7     3388.76     3996.18     75.03 o 
   0   3   7      362.91      517.65     14.65 o 
   1   3   7      676.88      651.87     18.66 o 
   2   3   7       81.17       83.65     10.34 o 
   3   3   7     2867.40     2864.59     89.67 o 
   4   3   7     9292.23     8058.82    463.29 o 
   5   3   7      197.45      248.07     14.35 o 
   6   3   7     2083.30     2076.16     43.55 o 
   7   3   7     1482.26     1380.80     33.01 o 
   8   3   7     2699.92     2808.40     66.29 o 
   9   3   7       87.14       81.10     19.95 o 
 -12   4   7      454.43      616.82     38.37 o 
 -11   4   7      214.95      292.84     14.39 o 
 -10   4   7       46.78       74.74     10.91 o 
  -9   4   7      460.70      694.24     17.86 o 
  -8   4   7      884.18      815.59     19.02 o 
  -7   4   7       12.76        8.58     10.09 o 
  -5   4   7     3308.13     3080.61     57.71 o 
  -4   4   7     6338.27     6738.14    124.42 o 
  -3   4   7     2454.20     2986.86     82.63 o 
  -2   4   7     1924.74     2514.07     43.77 o 
  -1   4   7      643.41      626.84     16.19 o 
   0   4   7     3962.00     3790.07     72.09 o 
   1   4   7     5998.08     6063.32    113.26 o 
   2   4   7    19221.36    18713.57    342.93 o 
   3   4   7     2356.13     2432.80     48.56 o 
   4   4   7      599.52      528.73     28.41 o 
   5   4   7      498.69      554.76     22.50 o 
   6   4   7      427.99      475.38     24.12 o 
   7   4   7      423.07      436.04     25.75 o 
   8   4   7      156.36      204.13     25.68 o 
   9   4   7        8.13       29.17     20.31 o 
 -12   5   7      134.12      239.18     18.50 o 
 -11   5   7     2612.74     2925.10     85.61 o 
 -10   5   7     1654.86     1827.74     45.69 o 
  -9   5   7       26.74       35.19     10.74 o 
  -8   5   7     1503.98     1409.00     30.03 o 
  -7   5   7      512.68      531.55     23.53 o 
  -6   5   7       65.49       53.82      8.06 o 
  -5   5   7      699.99      826.82     18.70 o 
  -4   5   7     2782.63     3116.64     59.59 o 
  -3   5   7     4904.49     4799.27    119.81 o 
  -2   5   7       40.59       74.49     10.11 o 
  -1   5   7     5790.03     5526.32    145.48 o 
   0   5   7     2495.19     1603.20     33.58 o 
   1   5   7      428.75      439.52     16.18 o 
   2   5   7     3355.55     2971.54     58.16 o 
   3   5   7     3223.34     3337.25     64.89 o 
   4   5   7        1.62      -18.03     19.04 o 
   5   5   7      538.55      657.68     28.70 o 
   6   5   7      124.88      139.32     17.10 o 
   7   5   7      108.19      108.22     26.68 o 
   8   5   7       38.79       88.82     19.87 o 
   9   5   7      882.13      824.19     28.80 o 
 -12   6   7     1459.29     1604.58     46.15 o 
 -11   6   7       74.16       87.22     20.15 o 
 -10   6   7      128.94      160.42     14.40 o 
  -9   6   7      756.85      822.37     27.85 o 
  -8   6   7       76.61       78.82     15.70 o 
  -7   6   7     1160.03     1212.73     42.58 o 
  -6   6   7      195.94      208.68     10.65 o 
  -5   6   7     4862.80     5122.68     95.66 o 
  -4   6   7     2187.86     2423.71     51.21 o 
  -3   6   7     2702.68     2852.94     74.73 o 
  -2   6   7    19333.47    18311.30    335.51 o 
  -1   6   7      342.82      396.23     12.99 o 
   0   6   7    11485.47    10162.95    245.94 o 
   1   6   7     1872.10     1810.37     37.85 o 
   2   6   7     2519.04     2621.94     52.29 o 
   3   6   7      254.43      197.13     15.43 o 
   4   6   7        6.40       20.21     13.98 o 
   5   6   7      121.06      138.96     16.61 o 
   6   6   7      103.54      172.63     30.03 o 
   7   6   7      657.09      653.93     31.83 o 
   8   6   7     1508.85     1647.34     40.72 o 
 -11   7   7     1144.83     1202.25     51.55 o 
 -10   7   7     1179.18     1243.73     61.22 o 
  -9   7   7      343.17      321.35     16.74 o 
  -8   7   7      443.55      521.47     76.48 o 
  -7   7   7       35.69       33.45     11.10 o 
  -6   7   7        3.38       -6.79      9.47 o 
  -5   7   7     2127.09     2284.57     45.57 o 
  -4   7   7     9133.56     7787.70    144.95 o 
  -3   7   7     2253.53     2385.03     50.32 o 
  -2   7   7     3208.43     3097.48     60.55 o 
  -1   7   7     1863.47     1764.17     40.90 o 
   0   7   7      886.90      942.74     23.32 o 
   1   7   7     1083.74     1125.38     26.79 o 
   2   7   7       35.01       61.24     12.89 o 
   3   7   7      675.92      631.93     36.54 o 
   4   7   7      175.15      176.31     17.32 o 
   5   7   7     1702.77     1736.24     59.45 o 
   6   7   7     4205.92     4223.89     83.25 o 
   7   7   7      107.84      153.48     21.40 o 
   8   7   7      510.77      589.10     38.60 o 
 -11   8   7      284.01      326.50     31.80 o 
 -10   8   7      568.67      462.80     21.07 o 
  -9   8   7       51.03       78.83     18.16 o 
  -8   8   7        7.89       38.56     15.80 o 
  -7   8   7      866.51      909.89     39.97 o 
  -6   8   7     3580.57     3562.44     63.98 o 
  -5   8   7      150.06      166.83     11.65 o 
  -4   8   7      531.34      497.53     25.03 o 
  -3   8   7     3316.62     3305.65    125.23 o 
  -2   8   7     2477.71     2532.25     94.04 o 
  -1   8   7     1013.48     1147.50     27.05 o 
   0   8   7       94.28       71.10     13.01 o 
   1   8   7       14.66        5.32     13.53 o 
   2   8   7      183.98      148.44     14.79 o 
   3   8   7     2759.59     2705.03     66.96 o 
   4   8   7     2942.09     3229.87     65.54 o 
   5   8   7     1070.85     1023.47     38.74 o 
   6   8   7      258.68      336.34     22.85 o 
   7   8   7     1325.05     1654.43     41.67 o 
 -11   9   7      227.70      249.28     34.66 o 
 -10   9   7      437.09      482.41    100.93 o 
  -9   9   7     1417.83     1548.84    110.33 o 
  -8   9   7     2171.31     2023.16     63.02 o 
  -7   9   7       14.30       10.41     14.82 o 
  -6   9   7     1900.22     1930.57     45.43 o 
  -5   9   7      553.11      535.63     28.49 o 
  -4   9   7        4.92        3.30     11.16 o 
  -3   9   7      232.97      216.67     19.83 o 
  -2   9   7       57.15       54.22     12.62 o 
  -1   9   7       15.44       -0.32     13.23 o 
   0   9   7     3588.87     3326.62     99.06 o 
   1   9   7      932.96      839.98     22.99 o 
   2   9   7     5825.69     5743.09     98.98 o 
   3   9   7      722.10      787.21     25.96 o 
   4   9   7      372.34      371.96     43.20 o 
   5   9   7     1162.70     1377.76     36.25 o 
   6   9   7     1706.84     1671.31     50.30 o 
 -10  10   7      620.57      546.63     36.05 o 
  -9  10   7       62.61       40.71     22.90 o 
  -8  10   7     2085.35     2030.85     41.68 o 
  -7  10   7     1382.50     1512.12     71.12 o 
  -6  10   7      439.98      489.01     24.65 o 
  -5  10   7      529.01      515.66     24.87 o 
  -4  10   7        0.06       -1.45     12.52 o 
  -3  10   7      665.77      553.02     19.16 o 
  -2  10   7      141.21      156.45     14.38 o 
  -1  10   7      877.07      826.11     31.35 o 
   0  10   7     3469.58     3739.86    160.70 o 
   1  10   7     1804.92     1873.69     42.77 o 
   2  10   7     1295.95     1261.21     30.88 o 
   3  10   7     3053.26     3315.44     79.20 o 
   4  10   7      470.04      412.82     37.66 o 
   5  10   7      414.12      463.62     34.68 o 
 -11  11   7      268.32      231.53     45.64 o 
 -10  11   7      449.15      448.24     28.15 o 
  -9  11   7      764.07      838.83     30.93 o 
  -8  11   7     2394.82     2447.71     53.40 o 
  -7  11   7      359.45      302.51     22.11 o 
  -6  11   7      142.98      139.54     18.94 o 
  -5  11   7      108.19      108.28     20.51 o 
  -4  11   7      131.69      148.60     17.10 o 
  -3  11   7     2519.68     2297.32     73.83 o 
  -2  11   7     5917.83     5474.13    108.41 o 
  -1  11   7     1676.12     1826.52     46.31 o 
   0  11   7      224.62      236.68     34.03 o 
   1  11   7     2345.26     2710.95     79.86 o 
   2  11   7     1457.98     1482.43     37.67 o 
   3  11   7       45.05       55.73     41.77 o 
   4  11   7        3.06       41.35     22.73 o 
   5  11   7       18.50       44.52     24.29 o 
 -10  12   7       67.19       14.88     33.59 o 
  -9  12   7       73.05       56.91     24.39 o 
  -8  12   7      151.04      193.25     24.71 o 
  -7  12   7      123.55      101.90     31.05 o 
  -6  12   7       78.40       83.19     22.73 o 
  -5  12   7     1490.22     1327.37     55.74 o 
  -4  12   7     2955.47     3023.63     63.58 o 
  -3  12   7      614.29      703.11     50.44 o 
  -2  12   7     1193.58     1252.40     42.94 o 
  -1  12   7     2429.68     2604.71     57.49 o 
   0  12   7      708.70      808.00     46.58 o 
   1  12   7       28.75       35.70     24.73 o 
   2  12   7       52.79       55.03     23.09 o 
   3  12   7        8.10       22.54     31.84 o 
   4  12   7      140.45      117.65     25.69 o 
  -9  13   7        2.00       29.26     24.75 o 
  -8  13   7       35.45       43.03     24.75 o 
  -7  13   7      637.32      543.24     36.74 o 
  -6  13   7     3826.40     3530.71     72.90 o 
  -5  13   7      881.12      850.76     42.48 o 
  -4  13   7      338.65      411.04     27.19 o 
  -3  13   7     3162.36     3181.71     67.72 o 
  -2  13   7     1312.52     1422.27     47.84 o 
  -1  13   7       25.26      -11.35     32.70 o 
   0  13   7      367.56      384.18     28.52 o 
   1  13   7        0.46      -10.66     23.25 o 
   2  13   7      234.69      268.76     58.37 o 
   3  13   7      437.34      422.70     36.27 o 
  -9  14   7      772.10      757.92     33.30 o 
  -8  14   7     1296.92     1450.92     53.57 o 
  -7  14   7       94.84      125.55     22.30 o 
  -6  14   7      266.23      282.69     28.03 o 
  -5  14   7     1147.91     1357.10     41.01 o 
  -4  14   7      419.62      397.16     22.74 o 
  -3  14   7       25.18       65.21     30.58 o 
  -2  14   7       62.39       47.28     21.59 o 
  -1  14   7        0.65      -30.06     22.08 o 
   0  14   7      105.59      189.72     24.86 o 
   1  14   7      237.51      199.56     25.43 o 
  -8  15   7      540.95      579.28     44.92 o 
  -7  15   7     1213.41     1530.64     41.07 o 
  -6  15   7     1602.88     1503.03     44.44 o 
  -5  15   7      388.45      381.71     49.39 o 
  -4  15   7       18.93       61.43     33.42 o 
  -3  15   7       13.66       41.18     22.43 o 
  -2  15   7      204.25      242.39     23.75 o 
  -1  15   7      197.36      183.89     29.01 o 
   0  15   7      807.92      812.91     55.59 o 
  -5  16   7        9.95       15.59     28.68 o 
  -4  16   7      115.33      129.91     23.50 o 
  -3  16   7      405.07      450.09     27.81 o 
   2 -18   8       38.24       -9.63     31.75 o 
   3 -18   8      435.83      447.69     30.76 o 
   4 -18   8      444.92      465.80     31.98 o 
   5 -18   8       21.72       51.90     43.24 o 
   6 -18   8      923.77      977.24     37.46 o 
   0 -17   8       11.20       36.77     24.15 o 
   1 -17   8      335.98      356.04     27.11 o 
   2 -17   8      434.59      486.06     27.83 o 
   3 -17   8      160.78      218.54     40.85 o 
   4 -17   8     1004.56     1124.61     37.84 o 
   5 -17   8     1448.53     1426.60     42.24 o 
   6 -17   8      845.15      807.81     38.83 o 
   7 -17   8        0.09       27.27     26.51 o 
   8 -17   8        0.24       -1.09     25.27 o 
  -2 -16   8       40.26        1.40     30.35 o 
  -1 -16   8      311.83      358.35     30.28 o 
   0 -16   8      932.99      910.17     32.22 o 
   1 -16   8      190.04      221.18     24.39 o 
   2 -16   8     1489.39     1702.29     56.28 o 
   3 -16   8     2982.53     3207.90     97.32 o 
   4 -16   8      917.49      880.87     49.99 o 
   5 -16   8      224.35      230.05     38.57 o 
   6 -16   8       17.30      -47.19     40.85 o 
   7 -16   8      124.03      113.49     24.45 o 
   8 -16   8       76.97       60.19     25.96 o 
   9 -16   8      221.59      291.67     28.30 o 
  -3 -15   8      379.49      448.48     28.26 o 
  -2 -15   8      375.58      436.17     53.75 o 
  -1 -15   8      172.44      163.42     22.73 o 
   0 -15   8     1067.91     1076.62     56.83 o 
   1 -15   8     1966.11     2159.05     50.70 o 
   2 -15   8      240.03      277.83     26.47 o 
   3 -15   8      203.38      187.81     25.45 o 
   4 -15   8      461.50      527.99     34.85 o 
   5 -15   8        1.37      -27.95     22.66 o 
   6 -15   8      483.18      555.41     60.83 o 
   7 -15   8      844.37      968.16     40.03 o 
   8 -15   8      440.54      488.51     25.81 o 
   9 -15   8       58.54       73.62     25.02 o 
  10 -15   8      835.04      855.43     35.41 o 
  -4 -14   8      364.70      346.72     30.40 o 
  -3 -14   8      130.15      154.81     23.52 o 
  -2 -14   8     1519.08     1648.45     43.72 o 
  -1 -14   8     2033.56     2195.25     51.59 o 
   0 -14   8      255.94      291.76     22.25 o 
   1 -14   8      536.81      504.76     32.79 o 
   2 -14   8      299.64      330.49     35.65 o 
   3 -14   8     1000.94      990.30     32.90 o 
   4 -14   8      117.77      163.60     28.11 o 
   5 -14   8      339.98      335.53     32.47 o 
   6 -14   8      442.28      465.75     36.36 o 
   7 -14   8     2061.04     1874.88     45.99 o 
   8 -14   8      845.02     1010.95     34.89 o 
   9 -14   8     1331.77     1276.60     37.36 o 
  10 -14   8      536.22      494.42     27.13 o 
  -5 -13   8       17.10       14.47     24.60 o 
  -4 -13   8      908.53     1025.49     67.84 o 
  -3 -13   8     2814.67     2968.37     64.49 o 
  -2 -13   8      206.64      256.84     21.70 o 
  -1 -13   8      530.68      558.65     28.52 o 
   0 -13   8       95.44       60.56     19.67 o 
   1 -13   8      124.88      128.79     20.78 o 
   2 -13   8      149.84      163.92     21.94 o 
   3 -13   8      499.88      492.93     64.43 o 
   4 -13   8      242.21      328.48     42.76 o 
   5 -13   8      244.68      227.82     28.07 o 
   6 -13   8     1633.91     1922.11     46.70 o 
   7 -13   8     3583.50     3801.55    108.32 o 
   8 -13   8     1354.75     1418.24     47.40 o 
   9 -13   8      384.49      380.92     44.84 o 
  10 -13   8       13.20       10.04     22.48 o 
  11 -13   8       74.71       32.60     34.52 o 
  -6 -12   8      780.30      869.41     39.28 o 
  -5 -12   8     1245.68     1282.09     79.91 o 
  -4 -12   8      844.37      848.59     29.09 o 
  -3 -12   8      193.26      205.04     20.47 o 
  -2 -12   8      300.23      277.50     23.88 o 
  -1 -12   8      119.21      108.60     18.11 o 
   0 -12   8     1317.21     1121.74     44.64 o 
   1 -12   8     1137.19     1063.05     41.75 o 
   2 -12   8      136.07      108.16     16.13 o 
   3 -12   8      289.05      250.81     17.27 o 
   4 -12   8     3425.12     3027.02     63.35 o 
   5 -12   8     3436.23     3412.01    101.17 o 
   6 -12   8      483.31      510.43     30.70 o 
   7 -12   8       15.03       57.20     17.86 o 
   8 -12   8     1077.70     1129.67     32.93 o 
   9 -12   8     1096.84     1032.51     80.93 o 
  10 -12   8      135.77      128.35     23.10 o 
  11 -12   8      404.62      393.08     31.74 o 
  -6 -11   8      673.62      666.54     34.73 o 
  -5 -11   8      212.01      226.69     25.00 o 
  -4 -11   8      419.86      387.71     21.72 o 
  -3 -11   8      924.84      901.48     82.30 o 
  -2 -11   8      150.49      129.56     21.87 o 
  -1 -11   8     1113.12     1085.93     26.33 o 
   1 -11   8     5105.75     4832.65     97.12 o 
   2 -11   8     6443.19     5580.33    108.04 o 
   3 -11   8     7110.74     6769.58    129.26 o 
   4 -11   8     3204.56     2962.72     60.89 o 
   5 -11   8     1761.02     1508.61     92.77 o 
   6 -11   8      752.59      742.07     24.14 o 
   7 -11   8     1575.22     1525.13     37.11 o 
   8 -11   8       55.07       46.15     22.82 o 
   9 -11   8      794.35      778.59     27.19 o 
  10 -11   8      958.62      970.61     35.35 o 
  11 -11   8      278.74      311.19     24.19 o 
  -7 -10   8        0.46       26.72     56.84 o 
  -6 -10   8        6.90      -13.06     26.98 o 
  -5 -10   8        9.12       15.62     20.61 o 
  -4 -10   8      108.87       94.69     23.73 o 
  -3 -10   8      402.21      419.22     32.60 o 
  -2 -10   8      139.73      117.99     13.46 o 
  -1 -10   8     5063.39     4568.00     88.27 o 
   0 -10   8     2466.30     2058.70     62.83 o 
   1 -10   8     8518.81     8179.03    154.20 o 
   2 -10   8     3343.31     3171.44     64.61 o 
   3 -10   8       42.77       55.25     13.01 o 
   4 -10   8     1289.48     1133.24     28.44 o 
   5 -10   8     1451.91     1156.01     29.22 o 
   6 -10   8      810.17      802.97     69.95 o 
   7 -10   8     1871.12     1985.24     43.93 o 
   8 -10   8      295.88      334.11     20.22 o 
   9 -10   8      234.48      228.64     21.43 o 
  10 -10   8      755.29      791.06     27.27 o 
  11 -10   8      591.94      692.52     27.77 o 
  -8  -9   8        0.18      -38.34     36.19 o 
  -7  -9   8      110.76      146.09     22.57 o 
  -6  -9   8      381.29      366.21     33.09 o 
  -5  -9   8      254.70      235.59     18.91 o 
  -4  -9   8      190.34      232.15     17.16 o 
  -3  -9   8      265.74      209.78     14.14 o 
  -2  -9   8     6139.67     5673.28    100.59 o 
  -1  -9   8     8463.20     7717.97    144.67 o 
   0  -9   8     4698.58     4805.66     93.26 o 
   1  -9   8     2474.79     2298.81     48.53 o 
   2  -9   8     9821.92    10045.27    259.51 o 
   3  -9   8     3653.35     3354.38     66.89 o 
   4  -9   8      334.27      294.61     15.35 o 
   5  -9   8        6.35       21.38     13.04 o 
   6  -9   8      503.23      617.46     21.11 o 
   7  -9   8      655.17      678.43     32.08 o 
   8  -9   8      131.48      222.78     18.73 o 
   9  -9   8     1333.09     1367.53     35.28 o 
  10  -9   8     3342.93     3036.03     63.13 o 
  11  -9   8       24.39       -4.28     21.08 o 
  -8  -8   8       58.14       39.51     29.48 o 
  -7  -8   8      618.53      629.47     32.07 o 
  -6  -8   8      317.18      284.54     32.34 o 
  -5  -8   8      189.47      183.47     16.41 o 
  -4  -8   8     3081.98     2690.56     54.49 o 
  -3  -8   8     6711.69     6501.02    129.41 o 
  -2  -8   8     3015.82     2927.96     64.35 o 
  -1  -8   8     2308.66     2086.54     74.73 o 
   0  -8   8     3859.14     4021.99    109.91 o 
   1  -8   8      603.61      718.71     20.75 o 
   2  -8   8      716.91      766.88     25.71 o 
   3  -8   8     2558.03     2446.44     50.16 o 
   4  -8   8     3771.64     3923.21     76.48 o 
   5  -8   8      186.28      142.80     13.65 o 
   6  -8   8     3784.28     3771.15     74.17 o 
   7  -8   8     1228.29     1208.95     32.40 o 
   8  -8   8        4.46        4.32     21.24 o 
   9  -8   8      103.56      149.79     30.34 o 
  10  -8   8      762.62      743.41     38.92 o 
  11  -8   8      491.38      436.62     34.62 o 
  -9  -7   8      143.20      222.91     32.88 o 
  -8  -7   8      333.00      376.71     26.21 o 
  -7  -7   8     1675.90     1566.96     56.74 o 
  -6  -7   8     1555.85     1493.12    104.70 o 
  -5  -7   8     2965.08     2742.72     87.06 o 
  -4  -7   8     2960.89     2603.14     52.26 o 
  -3  -7   8       58.95       41.37     11.05 o 
  -2  -7   8     9436.76     9308.66    172.70 o 
  -1  -7   8      554.27      657.93     19.88 o 
   0  -7   8      269.80      455.34     22.84 o 
   1  -7   8       14.65       33.17     14.18 o 
   2  -7   8      579.08      843.52     22.44 o 
   3  -7   8      556.64      880.07     35.40 o 
   4  -7   8       92.34      112.18     12.62 o 
   5  -7   8     4572.53     4302.03     83.25 o 
   6  -7   8     1524.37     1321.68     31.54 o 
   7  -7   8      843.37      896.52     30.41 o 
   8  -7   8      235.56      223.67     16.47 o 
   9  -7   8     2007.56     1971.83     43.64 o 
  10  -7   8      718.91      669.44     24.52 o 
  11  -7   8       91.52       93.10     22.66 o 
  -9  -6   8       33.80       67.56     25.79 o 
  -8  -6   8      772.54      827.72     28.79 o 
  -7  -6   8     2975.61     3047.65     63.57 o 
  -6  -6   8      366.03      443.96     24.88 o 
  -5  -6   8     1530.27     1273.75     28.52 o 
  -4  -6   8     1280.17     1081.30     29.44 o 
  -3  -6   8     3525.96     3365.66     71.13 o 
  -2  -6   8      681.55      802.70     29.86 o 
  -1  -6   8       32.55       67.91     14.04 o 
   0  -6   8    10060.09     9584.82    178.17 o 
   1  -6   8      201.43      136.83     10.92 o 
   2  -6   8     8016.14     8584.49    159.86 o 
   3  -6   8    32178.44    29078.83    532.13 o 
   4  -6   8    12861.61    11638.47    215.55 o 
   5  -6   8      576.51      716.33     22.24 o 
   6  -6   8      381.55      454.16     17.66 o 
   7  -6   8     1620.79     1443.90     33.30 o 
   8  -6   8        0.31      -10.52     14.98 o 
   9  -6   8        0.19        9.20     16.49 o 
  10  -6   8      270.63      306.72     19.29 o 
  11  -6   8       18.29       42.63     20.07 o 
 -10  -5   8      676.28      739.07     51.56 o 
  -9  -5   8     1037.63     1077.54     41.73 o 
  -8  -5   8     1101.07     1118.34     31.63 o 
  -7  -5   8       18.22       39.76     16.10 o 
  -6  -5   8      725.82      656.68     26.89 o 
  -5  -5   8     1324.81     1140.86     31.73 o 
  -4  -5   8      300.25      261.09     16.70 o 
  -3  -5   8     2348.26     2219.11     44.19 o 
  -2  -5   8      737.48      981.62     22.94 o 
  -1  -5   8      224.01      169.79     19.55 o 
   0  -5   8      402.03      572.29     23.53 o 
   1  -5   8     8508.19     6559.90    174.04 o 
   2  -5   8     4607.61     5176.79     97.98 o 
   3  -5   8      780.85      711.52     23.94 o 
   4  -5   8     8833.88     8266.93    216.74 o 
   5  -5   8     6523.28     6080.25    115.01 o 
   6  -5   8     1845.76     1951.36     41.39 o 
   7  -5   8      140.66      153.26     16.07 o 
   8  -5   8      141.21      131.91     16.35 o 
   9  -5   8      359.97      372.33     20.32 o 
  10  -5   8      528.49      464.74     41.91 o 
  11  -5   8     1584.26     1664.01     48.52 o 
 -10  -4   8      372.65      388.59     26.86 o 
  -9  -4   8      357.90      386.68     22.14 o 
  -8  -4   8      875.09      885.24     32.65 o 
  -7  -4   8     1404.05     1370.85     67.07 o 
  -6  -4   8      610.67      665.35     17.86 o 
  -5  -4   8        2.07        4.30     12.10 o 
  -4  -4   8     3441.78     3507.64     66.36 o 
  -3  -4   8      633.07      925.29     20.66 o 
  -2  -4   8     8041.63     8425.95    156.10 o 
  -1  -4   8     8096.73     6558.58    121.98 o 
   0  -4   8     3671.71     4686.02    156.50 o 
   1  -4   8        4.01        8.89      8.66 o 
   2  -4   8    12102.53    11800.07    308.18 o 
   3  -4   8     5038.74     5604.03    105.93 o 
   4  -4   8       93.54      130.05     16.54 o 
   5  -4   8        0.65       12.51     11.69 o 
   6  -4   8      905.56      792.49     31.63 o 
   7  -4   8     1712.37     1501.03     48.62 o 
   8  -4   8       42.49       44.92     15.66 o 
   9  -4   8      759.00      787.90     26.69 o 
  10  -4   8     3394.05     3101.76     63.26 o 
  11  -4   8        9.99        6.99     19.67 o 
 -10  -3   8       24.55       18.00     21.01 o 
  -9  -3   8      966.28      977.71     41.25 o 
  -8  -3   8       58.15       67.77     19.38 o 
  -7  -3   8     1526.80     1571.35     49.50 o 
  -6  -3   8      348.05      371.50     14.64 o 
  -5  -3   8      145.52      111.38      7.89 o 
  -4  -3   8      167.83      146.51      9.37 o 
  -3  -3   8    30212.62    27779.63    506.83 o 
  -2  -3   8     4542.89     4682.20     87.61 o 
  -1  -3   8        6.89       10.17      6.75 o 
   0  -3   8        4.63       30.08     12.42 o 
   1  -3   8     1651.51     2213.67     43.87 o 
   2  -3   8      387.35      390.91     13.83 o 
   3  -3   8      543.37      694.82     24.54 o 
   4  -3   8        1.02       -0.81     11.39 o 
   5  -3   8     4621.55     4398.04     84.57 o 
   6  -3   8      970.84      948.68     34.32 o 
   7  -3   8     2134.11     1966.46     42.11 o 
   8  -3   8     1933.14     1921.12     42.20 o 
   9  -3   8      584.67      592.85     21.65 o 
  10  -3   8     1661.32     1605.01     38.00 o 
  11  -3   8     1477.90     1441.11     37.76 o 
 -11  -2   8       75.86       74.27     22.47 o 
 -10  -2   8      108.58      120.76     28.21 o 
  -9  -2   8      553.92      616.04     21.86 o 
  -8  -2   8      219.70      231.87     14.06 o 
  -7  -2   8      569.76      502.86     14.35 o 
  -6  -2   8     3338.18     3297.27     62.24 o 
  -5  -2   8     3851.37     3636.94     67.86 o 
  -4  -2   8    12164.28    11267.59    206.66 o 
  -3  -2   8      922.78      699.43     21.21 o 
  -2  -2   8    10656.30    10672.34    195.80 o 
  -1  -2   8     2015.81     2353.73     45.00 o 
   0  -2   8     2868.86     3868.23    111.60 o 
   1  -2   8     1330.90     1582.58     32.71 o 
   2  -2   8      233.41      196.47     10.98 o 
   3  -2   8      351.26      470.63     16.00 o 
   4  -2   8     2174.27     2076.39     48.86 o 
   5  -2   8     2425.56     2113.80     67.01 o 
   6  -2   8     7813.52     7249.14    136.20 o 
   7  -2   8      757.05      720.32     27.44 o 
   8  -2   8      115.53      111.52     16.15 o 
   9  -2   8      748.07      710.23     23.46 o 
  10  -2   8     1264.83     1128.18     46.94 o 
  11  -2   8      130.78      150.10     21.49 o 
 -11  -1   8      243.75      262.81     27.06 o 
 -10  -1   8      661.53      684.75     26.95 o 
  -9  -1   8      187.76      171.22     13.97 o 
  -8  -1   8      127.69      203.60     11.96 o 
  -7  -1   8      939.71     1035.36     33.55 o 
  -6  -1   8     1285.23     1086.73     32.70 o 
  -5  -1   8      418.85      463.47     10.12 o 
  -3  -1   8     5337.31     5257.84    313.47 o 
  -2  -1   8      349.99      332.71      8.46 o 
  -1  -1   8     1237.66     1666.72     32.52 o 
   0  -1   8      760.38      794.57     18.29 o 
   1  -1   8    10477.04    11088.71    204.41 o 
   2  -1   8      645.91      850.79     21.04 o 
   3  -1   8    12086.01    11442.51    211.61 o 
   4  -1   8    24585.18    23675.85    433.79 o 
   5  -1   8     1552.05     1576.84     34.50 o 
   6  -1   8      144.08      178.89     14.04 o 
   7  -1   8     1090.11     1238.64     55.08 o 
   8  -1   8      274.88      246.64     22.21 o 
   9  -1   8      398.39      393.21     28.01 o 
  10  -1   8       28.00       28.91     18.98 o 
  11  -1   8        0.01       44.74     38.57 o 
 -11   0   8      158.66      174.94     23.85 o 
 -10   0   8      589.59      671.23     21.67 o 
  -9   0   8     1003.76     1031.52     33.40 o 
  -8   0   8        2.28       12.06      8.73 o 
  -7   0   8      751.48      704.14     45.14 o 
  -2   0   8      174.28      193.20      9.12 o 
  -1   0   8    10271.84    10835.03    198.77 o 
   0   0   8       40.40       28.95      9.14 o 
   1   0   8     4206.01     3672.50     70.12 o 
   2   0   8    24408.94    25466.20    466.01 o 
   3   0   8     4050.79     4912.08     95.67 o 
   4   0   8    10066.23     9526.19    176.88 o 
   5   0   8     5256.59     4973.53     94.81 o 
   6   0   8       17.07       -4.31     12.93 o 
   7   0   8     1467.52     1381.65     35.84 o 
   8   0   8      230.88      241.18     18.24 o 
   9   0   8       75.37       56.55     17.88 o 
  10   0   8      677.71      587.01     25.06 o 
 -11   1   8      432.92      463.60     22.14 o 
 -10   1   8     2514.44     2424.49    106.57 o 
  -9   1   8      128.38      157.85     18.35 o 
  -8   1   8      193.26      171.86     22.07 o 
  -3   1   8      393.10      538.46     27.58 o 
  -2   1   8      710.04      685.22     19.67 o 
  -1   1   8     4007.52     3676.53     68.90 o 
   0   1   8    29087.92    31474.10    867.84 o 
   1   1   8       81.55      197.31     10.85 o 
   2   1   8    18824.02    20372.99    373.39 o 
   3   1   8    17348.84    15821.43    290.83 o 
   4   1   8     1803.55     2107.81     43.42 o 
   5   1   8     2868.03     2727.39     65.97 o 
   6   1   8        3.49       18.00     14.08 o 
   7   1   8     3446.99     3024.77     60.67 o 
   8   1   8       56.41       74.48     17.50 o 
   9   1   8      679.45      634.92     23.88 o 
  10   1   8      581.30      599.54     26.06 o 
 -11   2   8       26.49        1.05     15.78 o 
 -10   2   8      647.77      588.96     25.32 o 
  -8   2   8        0.47       13.30     12.74 o 
  -4   2   8     2226.50     1879.79     35.40 o 
  -3   2   8    11092.88    10608.62    546.67 o 
  -2   2   8    22679.23    24965.27    455.55 o 
  -1   2   8       78.50      175.92      8.70 o 
   0   2   8     8058.51    10421.01    191.84 o 
   1   2   8     4321.91     4040.83     96.09 o 
   2   2   8        7.28       -4.47      9.76 o 
   3   2   8      130.33      133.51     11.78 o 
   4   2   8      933.29      914.68     23.12 o 
   5   2   8      100.56      112.88     15.02 o 
   6   2   8     1677.90     1397.96     32.27 o 
   7   2   8      654.14      708.02     22.57 o 
   8   2   8     1201.65     1260.31     33.68 o 
   9   2   8       48.40        8.99     20.11 o 
  10   2   8      139.27      149.32     23.05 o 
 -11   3   8      413.02      453.26     54.79 o 
  -9   3   8        2.23       -0.84     12.87 o 
  -8   3   8      115.96      105.49     11.71 o 
  -7   3   8     1405.16     1509.32     41.48 o 
  -6   3   8      893.65      748.07     20.86 o 
  -5   3   8     2036.84     1875.58     35.26 o 
  -4   3   8    21924.85    21733.53    397.18 o 
  -3   3   8     4237.86     4957.60    129.53 o 
  -2   3   8    18515.65    20002.64    516.35 o 
  -1   3   8     4189.44     3856.91     72.69 o 
   0   3   8      998.51     1360.50     28.84 o 
   1   3   8        2.86       -3.92      9.52 o 
   2   3   8      263.91      325.83     16.03 o 
   3   3   8       16.42       12.41     10.52 o 
   4   3   8     1900.50     1934.77     67.51 o 
   5   3   8     3487.10     3306.05     92.76 o 
   6   3   8     1701.44     1657.74     36.48 o 
   7   3   8       49.82       49.79     15.35 o 
   8   3   8       61.43       74.13     18.54 o 
   9   3   8      746.47      729.02     26.87 o 
 -11   4   8       45.16       53.55     23.70 o 
 -10   4   8      190.43      162.49     18.28 o 
  -9   4   8      290.01      279.57     37.30 o 
  -8   4   8       59.09       53.06     17.94 o 
  -7   4   8     1861.57     1827.13    128.13 o 
  -6   4   8     6828.30     6206.63    114.32 o 
  -5   4   8     1402.54     1403.31     27.47 o 
  -4   4   8    10062.79     9187.04    168.85 o 
  -3   4   8    16735.04    15396.53    398.10 o 
  -2   4   8       10.13       14.82     12.07 o 
  -1   4   8        0.77        3.20      8.71 o 
   0   4   8      223.38      231.46     14.60 o 
   1   4   8     1003.77      892.82     21.51 o 
   2   4   8       17.19       45.82     11.07 o 
   3   4   8     7038.52     6672.19    138.47 o 
   4   4   8     6045.95     5519.79    104.26 o 
   5   4   8        1.53       11.10     15.81 o 
   6   4   8      206.51      206.87     17.24 o 
   7   4   8     3352.61     3174.10     63.97 o 
   8   4   8       15.83       97.43     29.99 o 
   9   4   8       96.65      125.15     20.81 o 
 -11   5   8        0.91        2.33     12.93 o 
 -10   5   8      378.29      320.93     22.14 o 
  -9   5   8      599.35      561.20     37.06 o 
  -7   5   8      626.77      525.55     27.46 o 
  -6   5   8      129.90      164.20      8.13 o 
  -5   5   8     5017.32     4722.83     87.84 o 
  -4   5   8     1865.09     2093.67     41.34 o 
  -3   5   8      156.60      168.96     27.30 o 
  -2   5   8      270.83      332.49     14.64 o 
  -1   5   8      985.59      808.31     23.87 o 
   0   5   8     2017.50     2414.53     47.91 o 
   1   5   8     9605.12     8797.04    162.98 o 
   2   5   8    14683.00    13790.86    253.82 o 
   3   5   8       15.77       31.12     12.10 o 
   4   5   8     2344.82     2235.49     53.22 o 
   5   5   8     7045.03     6352.36    170.26 o 
   6   5   8      452.46      474.41     21.96 o 
   7   5   8     1341.34     1522.36     36.89 o 
   8   5   8     1013.29     1137.95     33.63 o 
 -11   6   8     1285.58     1302.15     54.11 o 
 -10   6   8     2624.36     2577.68     58.81 o 
  -9   6   8      499.74      501.17     51.16 o 
  -8   6   8      115.89      133.17     12.75 o 
  -6   6   8        8.05       10.53      9.95 o 
  -5   6   8     2437.99     2512.66     48.69 o 
  -4   6   8      967.77      902.60     30.67 o 
  -3   6   8        9.57        5.60      9.45 o 
  -2   6   8       16.88        5.09     17.91 o 
  -1   6   8     9191.40     8649.20    202.96 o 
   0   6   8      405.48      434.15     16.40 o 
   1   6   8      623.09      675.74     19.31 o 
   2   6   8     5742.77     5644.99    106.32 o 
   3   6   8    10264.04     9285.20    243.22 o 
   4   6   8      575.78      595.42     20.90 o 
   5   6   8      149.63      172.66     17.53 o 
   6   6   8     1488.84     1517.04     37.47 o 
   7   6   8      183.70      215.58     21.26 o 
   8   6   8      889.83      883.99     30.25 o 
 -11   7   8        8.75        7.57     17.01 o 
 -10   7   8     1423.28     1608.63    110.98 o 
  -9   7   8      631.45      713.73     35.17 o 
  -8   7   8      223.63      203.74     15.56 o 
  -7   7   8     1401.73     1285.35     27.93 o 
  -6   7   8        5.35        2.86      9.04 o 
  -5   7   8       48.67       57.21     11.17 o 
  -4   7   8     1791.73     1833.11     38.21 o 
  -3   7   8     6628.60     6003.55    113.22 o 
  -2   7   8    14234.28    13571.76    302.22 o 
  -1   7   8      560.57      644.30     20.96 o 
   0   7   8      586.04      612.77     24.88 o 
   1   7   8    11804.54    10611.82    196.17 o 
   2   7   8     1212.24     1208.09     61.61 o 
   3   7   8        0.39       20.10     21.51 o 
   4   7   8       30.24       32.92     17.30 o 
   5   7   8       47.81       39.84     26.27 o 
   6   7   8      614.04      625.04     26.24 o 
   7   7   8      432.71      399.36     24.39 o 
 -11   8   8     1291.48     1411.15     54.28 o 
 -10   8   8     1143.05     1046.49     28.01 o 
  -9   8   8      268.21      240.63     16.90 o 
  -8   8   8      195.44      144.89     15.31 o 
  -7   8   8     2685.38     2692.57    168.03 o 
  -6   8   8     1489.14     1292.33     30.94 o 
  -5   8   8     3079.71     2873.32     56.61 o 
  -4   8   8     5681.31     5348.67    112.20 o 
  -3   8   8       11.67       12.44     10.86 o 
  -2   8   8     5469.74     5590.59    105.27 o 
  -1   8   8    11762.97    10572.97    195.48 o 
   0   8   8     3469.90     3243.64     76.11 o 
   1   8   8        4.53       27.38     20.54 o 
   2   8   8      125.36      138.17     15.27 o 
   3   8   8     2029.88     2098.49     45.82 o 
   4   8   8       98.30      141.81     19.25 o 
   5   8   8     1083.90     1077.78     31.85 o 
   6   8   8     1145.37     1170.53     33.50 o 
   7   8   8      179.91      207.48     31.85 o 
 -11   9   8       96.38      119.17     25.39 o 
 -10   9   8       35.85       41.43     19.44 o 
  -9   9   8       56.68       92.46     17.10 o 
  -8   9   8       53.10       75.38     21.33 o 
  -7   9   8      607.39      596.41     20.80 o 
  -6   9   8     1359.25     1415.83     32.22 o 
  -5   9   8        4.52       14.65     11.39 o 
  -4   9   8     2211.11     2167.31     45.64 o 
  -3   9   8    10004.36     8624.75    161.40 o 
  -2   9   8     1161.56     1187.36     61.68 o 
  -1   9   8        8.31       11.36     24.04 o 
   0   9   8     1092.90     1145.06     35.45 o 
   1   9   8        1.47       -0.14     14.74 o 
   2   9   8        0.09       16.48     18.27 o 
   3   9   8      205.29      204.80     19.29 o 
   4   9   8     3732.94     3755.54     75.43 o 
   5   9   8        0.67       10.21     21.97 o 
   6   9   8      175.10      212.55     23.84 o 
 -11  10   8        5.39      -32.84     21.89 o 
 -10  10   8      553.96      496.66     27.70 o 
  -9  10   8      546.21      521.95     22.97 o 
  -8  10   8      943.62      949.42     27.98 o 
  -7  10   8       30.94       24.43     19.16 o 
  -6  10   8      243.41      211.85     24.07 o 
  -5  10   8     6599.06     5820.81    111.30 o 
  -4  10   8      586.10      559.37     19.92 o 
  -3  10   8        1.49        2.34     21.14 o 
  -2  10   8      162.65      143.61     16.42 o 
  -1  10   8        0.09        2.72     16.78 o 
   0  10   8      424.25      547.21     23.65 o 
   1  10   8      107.81      128.77     21.99 o 
   2  10   8     2742.03     2880.73     68.65 o 
   3  10   8      179.74      148.33     20.76 o 
   4  10   8      326.22      317.78     28.47 o 
   5  10   8     3070.74     2980.21     61.14 o 
 -10  11   8      500.55      489.18     25.42 o 
  -9  11   8       44.00       72.71     21.26 o 
  -8  11   8       82.45       73.75     19.79 o 
  -7  11   8     2924.89     2488.80     54.47 o 
  -6  11   8      434.67      367.30     26.28 o 
  -5  11   8      116.69      112.23     21.86 o 
  -4  11   8       34.46       -7.52     26.42 o 
  -3  11   8     2048.52     1919.34     43.91 o 
  -2  11   8        1.47        8.84     21.84 o 
  -1  11   8      107.03      110.00     38.62 o 
   0  11   8     2020.23     2098.08     47.33 o 
   1  11   8        3.12      -11.21     21.80 o 
   2  11   8     1594.33     1444.18     57.02 o 
   3  11   8     1786.26     1907.22     41.95 o 
   4  11   8      517.99      515.71     37.02 o 
 -10  12   8      119.43      142.82     31.16 o 
  -9  12   8      618.81      694.07     31.46 o 
  -8  12   8       11.65       21.74     32.32 o 
  -7  12   8     1392.56     1292.65     52.42 o 
  -6  12   8     1442.39     1160.43     55.74 o 
  -5  12   8       60.03       45.83     38.71 o 
  -4  12   8       99.20      128.63     32.10 o 
  -3  12   8      162.81      170.64     33.65 o 
  -2  12   8     2793.77     2649.95     57.89 o 
  -1  12   8        4.80        9.29     18.89 o 
   0  12   8      419.86      354.34     38.26 o 
   1  12   8     5935.03     5742.97    120.94 o 
   2  12   8      408.00      355.50     25.99 o 
   3  12   8       15.79       63.41     32.89 o 
  -9  13   8      114.08      176.32     25.48 o 
  -8  13   8      982.52      911.00     49.22 o 
  -7  13   8      219.96      180.58     21.54 o 
  -6  13   8      583.22      557.44     37.69 o 
  -5  13   8      929.22      862.23     40.31 o 
  -4  13   8     3618.97     3410.24     78.92 o 
  -3  13   8      154.08      143.31     30.26 o 
  -2  13   8     1411.52     1327.77     36.77 o 
  -1  13   8     5910.11     5937.82    166.94 o 
   0  13   8     1402.30     1295.83     45.88 o 
   1  13   8      154.54       94.28     23.63 o 
   2  13   8      964.86     1004.80     34.03 o 
  -8  14   8      798.21      889.38     32.79 o 
  -7  14   8      405.74      421.54     52.46 o 
  -6  14   8      918.03      916.14     31.26 o 
  -5  14   8        1.75        6.92     20.64 o 
  -4  14   8      279.00      287.88     21.51 o 
  -3  14   8     1772.57     1682.22     42.74 o 
  -2  14   8      366.54      351.62     24.89 o 
  -1  14   8      137.65      122.99     43.42 o 
   0  14   8      130.45      144.55     33.32 o 
   1  14   8       39.95      104.18     31.69 o 
  -7  15   8      145.41      155.29     25.89 o 
  -6  15   8      166.34      203.64     42.17 o 
  -5  15   8     2803.52     2584.66     68.77 o 
  -4  15   8      452.21      485.29     36.77 o 
  -3  15   8       23.59       58.65     23.79 o 
  -2  15   8      935.96      880.12     32.02 o 
  -1  15   8       30.35       17.32     24.30 o 
   2 -18   9      474.12      459.28     29.47 o 
   3 -18   9      191.13      208.46     33.28 o 
   4 -18   9        8.15       -6.35     27.83 o 
   5 -18   9      150.73      120.89     26.88 o 
   6 -18   9      435.54      443.76     45.53 o 
   0 -17   9      277.13      250.45     46.48 o 
   1 -17   9      206.61      256.92     25.30 o 
   2 -17   9       31.96      122.18     33.20 o 
   3 -17   9        0.59        4.03     24.82 o 
   4 -17   9      143.41      200.49     27.53 o 
   5 -17   9       17.69       -4.18     25.79 o 
   6 -17   9      781.15      769.29     87.01 o 
   7 -17   9      316.28      272.16     43.81 o 
   8 -17   9      421.69      447.34     28.89 o 
  -2 -16   9      463.04      478.33     28.65 o 
  -1 -16   9      207.81      198.48     26.91 o 
   0 -16   9       15.52       -4.42     24.17 o 
   1 -16   9      657.79      614.55     37.83 o 
   2 -16   9      297.16      280.27     28.86 o 
   3 -16   9      111.55       91.88     32.33 o 
   4 -16   9      723.79      664.56     57.37 o 
   5 -16   9     1514.00     1541.59     50.32 o 
   6 -16   9      321.02      395.45     34.59 o 
   7 -16   9       21.68       62.47     25.02 o 
   8 -16   9      873.37      872.34     59.08 o 
   9 -16   9      461.19      490.21     35.25 o 
  -3 -15   9      204.46      192.02     31.31 o 
  -2 -15   9       40.77       48.42     22.43 o 
  -1 -15   9      681.47      634.64     62.58 o 
   0 -15   9     2025.00     1877.20     48.09 o 
   1 -15   9      136.11      135.36     22.28 o 
   2 -15   9     1320.89     1326.67     56.57 o 
   3 -15   9      535.35      585.73     64.16 o 
   4 -15   9       44.01       59.65     22.20 o 
   5 -15   9       15.37        7.29     22.69 o 
   6 -15   9     2588.56     2486.93     57.42 o 
   7 -15   9       53.11       51.98     21.75 o 
   8 -15   9       42.30       96.07     30.46 o 
   9 -15   9      195.91      219.97     26.08 o 
  10 -15   9       28.21       59.52     33.99 o 
  -4 -14   9        9.23      -18.63     25.19 o 
  -3 -14   9        0.90      -21.01     52.83 o 
  -2 -14   9      315.27      264.43     22.60 o 
  -1 -14   9      131.71      164.50     22.46 o 
   0 -14   9     3742.19     3707.41     68.51 o 
   1 -14   9     2650.65     2750.58     60.20 o 
   2 -14   9      440.21      482.58     29.19 o 
   3 -14   9      765.72      773.59     31.23 o 
   4 -14   9     5035.82     5155.99    102.99 o 
   5 -14   9     1866.20     1931.28     46.85 o 
   6 -14   9      204.24      296.93     22.07 o 
   7 -14   9      182.49      258.66     58.84 o 
   8 -14   9      460.71      518.07     26.00 o 
   9 -14   9        1.37      -12.33     21.78 o 
  10 -14   9      219.00      310.69     48.59 o 
  -5 -13   9       97.97       92.82     39.91 o 
  -4 -13   9       92.25      117.57     22.48 o 
  -3 -13   9      131.26       98.18     26.65 o 
  -2 -13   9     1238.14     1226.97     35.18 o 
  -1 -13   9     2674.86     2636.56     52.19 o 
   0 -13   9     2826.20     3088.90     64.86 o 
   1 -13   9      407.77      443.74     27.55 o 
   2 -13   9     2150.69     2231.94     80.17 o 
   3 -13   9      384.50      379.46     32.14 o 
   4 -13   9       17.77       26.56     23.00 o 
   5 -13   9      742.63      686.92     54.40 o 
   6 -13   9     1156.48     1276.25     35.67 o 
   7 -13   9       35.03       -4.92     21.05 o 
   8 -13   9     1440.16     1602.00     40.28 o 
   9 -13   9      926.02     1012.88     78.97 o 
  10 -13   9      508.27      577.52     34.53 o 
  -6 -12   9      321.02      273.20     26.14 o 
  -5 -12   9       13.37       74.33     23.55 o 
  -4 -12   9      561.00      544.14     28.20 o 
  -3 -12   9      479.95      523.77     35.98 o 
  -2 -12   9      409.25      426.78     33.12 o 
  -1 -12   9      399.21      456.19     23.25 o 
   0 -12   9     3031.28     2790.54     99.18 o 
   1 -12   9      606.51      559.97     26.82 o 
   2 -12   9      183.43      148.53     28.56 o 
   3 -12   9       27.85       12.71     15.28 o 
   4 -12   9      615.58      617.61     22.25 o 
   5 -12   9      282.83      285.11     22.86 o 
   6 -12   9      363.32      389.68     25.23 o 
   7 -12   9      726.63      773.98     26.75 o 
   8 -12   9      181.41      198.12     20.08 o 
   9 -12   9      303.12      358.73     23.80 o 
  10 -12   9      271.31      315.27     29.34 o 
  11 -12   9     1026.76      922.39     52.73 o 
  -6 -11   9      589.93      598.06     33.26 o 
  -5 -11   9     1248.65     1148.42     35.42 o 
  -4 -11   9       24.21       22.16     19.48 o 
  -3 -11   9      631.39      692.37     25.63 o 
  -2 -11   9     2142.86     1989.13     55.30 o 
  -1 -11   9      545.51      588.02     21.03 o 
   0 -11   9     4231.08     3719.51    104.04 o 
   1 -11   9       89.30       54.13     15.61 o 
   2 -11   9     2281.45     1938.58     49.42 o 
   3 -11   9        3.77       15.18     14.44 o 
   4 -11   9     1837.52     1859.19     59.61 o 
   5 -11   9     3017.95     3311.52     67.36 o 
   6 -11   9      894.93      877.92     26.42 o 
   7 -11   9     1749.00     1763.68     53.56 o 
   8 -11   9     4508.27     4042.06     80.82 o 
   9 -11   9      408.85      420.19     34.26 o 
  10 -11   9      200.30      210.46     24.76 o 
  11 -11   9      202.16      200.77     23.77 o 
  -7 -10   9      237.81      312.35     26.41 o 
  -6 -10   9      297.83      290.02     23.44 o 
  -4 -10   9     4566.07     4030.31    111.53 o 
  -3 -10   9      310.20      335.23     37.95 o 
  -2 -10   9      185.41      180.35     13.70 o 
  -1 -10   9       51.83       44.41     19.31 o 
   0 -10   9      517.68      352.90     18.07 o 
   1 -10   9       32.38       42.70     16.09 o 
   2 -10   9     5059.45     4576.29     89.22 o 
   3 -10   9     7745.26     7483.22    198.51 o 
   4 -10   9     2488.90     2067.04     44.65 o 
   5 -10   9       22.04       41.35     13.77 o 
   6 -10   9     1974.67     1827.53     53.75 o 
   7 -10   9      494.36      432.04     20.66 o 
   8 -10   9       13.44       53.40     18.68 o 
   9 -10   9        9.52        0.45     19.93 o 
  10 -10   9       69.81       84.62     41.61 o 
  11 -10   9        0.44        9.61     21.48 o 
  -8  -9   9      303.69      321.98     29.63 o 
  -7  -9   9       33.69       -5.60     22.08 o 
  -6  -9   9     2328.61     1962.95     86.87 o 
  -5  -9   9     1641.25     1362.21     43.26 o 
  -4  -9   9       17.22       17.54     15.75 o 
  -3  -9   9        9.31       16.32     16.31 o 
  -2  -9   9     2221.54     1828.82     45.84 o 
  -1  -9   9       42.14       39.50     16.51 o 
   0  -9   9     1880.57     1506.65     35.11 o 
   1  -9   9     6286.21     5967.44    113.90 o 
   2  -9   9     3538.57     3126.81     63.07 o 
   3  -9   9      804.18      803.96     22.84 o 
   4  -9   9     2329.91     2293.96     47.85 o 
   5  -9   9     1832.43     1489.21     34.56 o 
   6  -9   9      634.44      682.44     25.86 o 
   7  -9   9      188.58      275.32     19.29 o 
   8  -9   9      210.01      269.92     19.12 o 
   9  -9   9      225.60      228.81     20.60 o 
  10  -9   9      278.66      366.57     22.39 o 
  11  -9   9     1534.51     1534.64     39.00 o 
  -8  -8   9      744.68      759.99     86.57 o 
  -7  -8   9       65.16       30.61     28.24 o 
  -6  -8   9      150.20      175.48     21.32 o 
  -5  -8   9      554.67      460.63     19.31 o 
  -4  -8   9      515.84      460.69     41.06 o 
  -3  -8   9        8.78        2.82     21.58 o 
  -2  -8   9     4731.95     4336.59     83.44 o 
  -1  -8   9     5831.03     5529.73    105.30 o 
   0  -8   9     2790.49     2695.93     55.37 o 
   1  -8   9     1587.69     1246.31     29.55 o 
   2  -8   9     1780.69     2001.10     42.53 o 
   3  -8   9     2317.18     1988.72     42.30 o 
   4  -8   9     1833.65     2225.66     51.22 o 
   5  -8   9        7.60       21.69     13.60 o 
   6  -8   9        1.09       -2.32     13.90 o 
   7  -8   9     4250.27     4114.89    114.46 o 
   8  -8   9     5453.09     5140.43     99.37 o 
   9  -8   9     2538.64     2532.79     72.21 o 
  10  -8   9     1670.59     1611.21     42.71 o 
  11  -8   9        6.53       -4.71     19.48 o 
  -9  -7   9      373.03      362.24     38.57 o 
  -8  -7   9       42.60       25.90     23.24 o 
  -7  -7   9      167.08      154.15     21.00 o 
  -6  -7   9      936.19      940.84     27.95 o 
  -5  -7   9      255.87      203.80     21.47 o 
  -4  -7   9     1455.94     1543.78     40.44 o 
  -3  -7   9     6964.31     6872.60    153.36 o 
  -2  -7   9     3201.63     3221.72    104.24 o 
  -1  -7   9     1677.55     1282.62     36.85 o 
   0  -7   9    10930.30    10520.13    195.46 o 
   1  -7   9     6637.75     6789.73    127.68 o 
   2  -7   9      120.34      188.72     22.63 o 
   3  -7   9     1574.18     1541.43     45.24 o 
   4  -7   9     1192.65     1418.80     32.36 o 
   5  -7   9      321.43      255.06     22.11 o 
   6  -7   9      489.53      498.13     24.88 o 
   7  -7   9     1974.45     2118.13     90.28 o 
   8  -7   9      790.10      753.73     26.44 o 
   9  -7   9      161.68      215.98     18.89 o 
  10  -7   9     2213.91     2200.72     47.92 o 
  11  -7   9     1201.19     1230.65     34.05 o 
  -9  -6   9      144.44      184.02     25.42 o 
  -8  -6   9      353.94      374.44     22.39 o 
  -7  -6   9       25.73       20.56     25.41 o 
  -6  -6   9      289.75      316.68     51.78 o 
  -5  -6   9     2635.43     2750.09     54.41 o 
  -4  -6   9     1962.60     1733.66     36.00 o 
  -3  -6   9      799.41      839.14     29.20 o 
  -2  -6   9     1915.33     2011.84     41.24 o 
  -1  -6   9     6742.78     6611.29    124.43 o 
   0  -6   9      330.86      467.99     15.57 o 
   1  -6   9      162.52      381.69     14.35 o 
   2  -6   9     3279.47     3965.24     76.63 o 
   3  -6   9     7528.72     7739.12    204.39 o 
   4  -6   9     1234.17      938.48     33.75 o 
   5  -6   9      757.57      903.22     28.93 o 
   6  -6   9     1298.49     1087.27     27.43 o 
   7  -6   9      128.86      168.54     15.36 o 
   8  -6   9     5434.90     4789.91    149.84 o 
   9  -6   9     2034.66     1949.82     48.69 o 
  10  -6   9      235.99      197.81     20.24 o 
  11  -6   9       25.80       21.57     19.91 o 
 -10  -5   9       16.73       53.40     27.36 o 
  -9  -5   9        1.40        3.45     26.23 o 
  -8  -5   9     1198.21     1253.63     33.13 o 
  -7  -5   9      534.64      560.51     34.09 o 
  -6  -5   9      823.80      697.43     24.73 o 
  -5  -5   9       16.30       14.99     11.65 o 
  -4  -5   9     2230.85     2142.92     42.36 o 
  -3  -5   9     2118.39     2008.52     48.66 o 
  -2  -5   9       80.11      134.67     24.58 o 
  -1  -5   9      119.80      370.06     17.79 o 
   0  -5   9     2289.46     2593.32     53.20 o 
   1  -5   9      310.16      357.07     13.62 o 
   2  -5   9     1518.62     1128.81     27.69 o 
   3  -5   9    11498.00    11292.58    209.10 o 
   4  -5   9    13555.91    12318.10    227.85 o 
   5  -5   9      882.86      809.95     26.90 o 
   6  -5   9    12098.79    11191.63    341.84 o 
   7  -5   9     3305.29     3009.32     79.68 o 
   8  -5   9      632.34      597.97     24.70 o 
   9  -5   9      103.35      111.81     18.58 o 
  10  -5   9       28.94       35.81     17.57 o 
  11  -5   9       14.10       -1.18     20.43 o 
 -10  -4   9      129.27      198.24     24.03 o 
  -9  -4   9      670.25      703.33     24.51 o 
  -8  -4   9      147.34      144.88     18.08 o 
  -7  -4   9     1414.70     1433.89     32.59 o 
  -6  -4   9     1774.13     1631.69     34.08 o 
  -5  -4   9     1642.67     1370.48     28.33 o 
  -4  -4   9     1698.60     2066.17     40.24 o 
  -3  -4   9     1443.43     1424.25     42.12 o 
  -2  -4   9     2740.94     3425.27     65.51 o 
  -1  -4   9      332.77      433.33     12.88 o 
   0  -4   9     7761.91     8325.24    327.85 o 
   1  -4   9     8307.07     7954.19    148.00 o 
   2  -4   9     4763.47     4148.22     79.48 o 
   3  -4   9      242.25      120.70     14.24 o 
   4  -4   9    10036.19     9684.80    180.11 o 
   5  -4   9     5839.92     4854.93     98.96 o 
   6  -4   9      162.25      152.53     16.89 o 
   7  -4   9      354.37      412.35     18.21 o 
   8  -4   9      110.25      148.26     16.72 o 
   9  -4   9       93.07       87.20     16.99 o 
  10  -4   9      373.94      408.79     21.27 o 
  11  -4   9     1120.90     1146.02     49.82 o 
 -10  -3   9      373.08      361.56     21.40 o 
  -9  -3   9      232.25      302.10     19.81 o 
  -8  -3   9     3700.85     3586.09     70.21 o 
  -7  -3   9      361.90      291.11     16.09 o 
  -6  -3   9      503.62      495.10     16.29 o 
  -5  -3   9       27.58       45.41      6.49 o 
  -4  -3   9     1070.95     1232.79     24.42 o 
  -3  -3   9     6813.74     6796.23    125.28 o 
  -2  -3   9     1386.33     1153.93     24.42 o 
  -1  -3   9     7740.38     7677.89    141.88 o 
   0  -3   9    29800.83    27650.52    714.64 o 
   1  -3   9     1211.97     1471.89     31.18 o 
   2  -3   9    10415.62     9274.99    206.13 o 
   3  -3   9    10943.30     9482.04    176.11 o 
   4  -3   9       92.57      144.53     12.72 o 
   5  -3   9      406.70      400.41     16.38 o 
   6  -3   9      160.11      165.39     19.61 o 
   7  -3   9     1432.95     1498.97     49.37 o 
   8  -3   9      860.41      916.88     25.88 o 
   9  -3   9     2171.34     2222.52     55.60 o 
  10  -3   9      499.53      548.22     23.17 o 
  11  -3   9        4.26      -30.76     21.53 o 
 -10  -2   9      225.97      184.50     22.12 o 
  -9  -2   9      359.26      360.20     23.87 o 
  -8  -2   9       29.84       40.44     10.78 o 
  -7  -2   9      179.03      207.14     16.05 o 
  -6  -2   9        1.59        4.58      5.59 o 
  -5  -2   9      214.91      185.93      6.25 o 
  -4  -2   9     1057.24      788.73     15.66 o 
  -3  -2   9    10191.86    10692.57    196.09 o 
  -2  -2   9     4855.12     4060.74     75.69 o 
  -1  -2   9     1329.49     1629.52     34.22 o 
   0  -2   9    22956.71    18589.37    399.96 o 
   1  -2   9     5812.74     5430.09    102.06 o 
   2  -2   9      104.87      155.61     12.71 o 
   3  -2   9     1930.14     1667.51     36.38 o 
   4  -2   9      748.33      558.79     20.36 o 
   5  -2   9      678.33      672.00     26.91 o 
   6  -2   9     1892.95     2059.52     43.53 o 
   7  -2   9     2014.24     1920.41     58.04 o 
   8  -2   9      982.99      935.33     26.84 o 
   9  -2   9       10.18       54.05     17.64 o 
  10  -2   9      879.11      829.77     29.66 o 
  11  -2   9      696.28      735.69     27.19 o 
 -11  -1   9      766.96      554.83     21.88 o 
 -10  -1   9      158.32      101.95     12.84 o 
  -9  -1   9       10.06       18.23     11.78 o 
  -8  -1   9      213.64      185.24      9.92 o 
  -7  -1   9     3469.22     2847.04    128.54 o 
  -6  -1   9      297.57      209.77     11.03 o 
  -3  -1   9      218.90      159.34      6.04 o 
  -2  -1   9     9435.10     8902.32    279.07 o 
  -1  -1   9     6001.27     5650.26    104.77 o 
   0  -1   9     4468.24     4870.55     91.32 o 
   1  -1   9     1328.42      737.10     18.78 o 
   2  -1   9     2592.18     2645.64     52.47 o 
   3  -1   9       78.50       26.87     10.82 o 
   4  -1   9     2102.21     1884.22     39.64 o 
   5  -1   9     7506.33     7219.66    135.41 o 
   6  -1   9     3337.47     3112.18     61.92 o 
   7  -1   9      487.68      460.86     19.53 o 
   8  -1   9     4498.95     4195.66    116.41 o 
   9  -1   9     2649.17     2574.00     54.06 o 
  10  -1   9      654.11      609.80     33.93 o 
 -11   0   9      102.13      102.61     31.11 o 
 -10   0   9       38.89       -8.36     28.44 o 
  -9   0   9      242.72      179.21     18.32 o 
  -3   0   9    10121.60     8957.70    188.85 o 
  -2   0   9      186.08      195.78      7.14 o 
  -1   0   9     1085.95      650.60     26.47 o 
   0   0   9     1626.83     2094.97     41.35 o 
   1   0   9        5.36       75.36      9.79 o 
   2   0   9      845.05      921.38     22.51 o 
   3   0   9     1859.59     1474.61     32.24 o 
   4   0   9     5476.93     5315.64    100.82 o 
   5   0   9        0.11       -6.48     12.16 o 
   6   0   9     4606.34     4219.34    122.83 o 
   7   0   9      945.73      949.05     26.51 o 
   8   0   9      600.79      602.15     33.50 o 
   9   0   9      188.32      214.97     38.13 o 
  10   0   9      111.54      102.49     21.30 o 
  -3   1   9     1804.21     1681.42     28.61 o 
  -2   1   9     2578.01     2808.52     52.84 o 
  -1   1   9        0.68       70.31     10.49 o 
   0   1   9      955.13     1089.88     23.88 o 
   1   1   9    13970.55    11676.29    215.26 o 
   2   1   9      510.45      553.10     23.51 o 
   3   1   9     1286.98     1382.08     34.46 o 
   4   1   9      603.10      470.53     19.23 o 
   5   1   9    10650.91     9551.83    177.53 o 
   6   1   9      313.97      352.04     26.30 o 
   7   1   9       25.84       -4.31     15.28 o 
   8   1   9        3.76        3.06     16.83 o 
   9   1   9      651.97      702.41     26.98 o 
  10   1   9       31.39       27.45     25.23 o 
  -4   2   9      856.86      653.40     13.14 o 
  -3   2   9       95.52       41.83     26.11 o 
  -2   2   9      997.02     1007.72     21.14 o 
  -1   2   9    13492.57    11392.45    209.16 o 
   0   2   9     6903.57     7305.35    135.54 o 
   1   2   9     1268.72     1832.30     37.47 o 
   2   2   9    10168.49    10038.20    185.69 o 
   3   2   9     3678.52     3244.51     63.34 o 
   4   2   9      561.66      635.40     18.89 o 
   5   2   9      566.49      624.83     25.33 o 
   6   2   9        1.70       39.83     14.60 o 
   7   2   9       20.01       68.31     16.87 o 
   8   2   9       40.95       71.37     18.55 o 
   9   2   9      337.20      263.85     21.84 o 
  -5   3   9      669.70      531.42     11.16 o 
  -4   3   9     2001.03     1858.61     35.67 o 
  -3   3   9     1455.59     1215.56     34.27 o 
  -2   3   9      607.24      591.45     17.17 o 
  -1   3   9     1188.77     1762.37     35.46 o 
   0   3   9    17440.83    16482.13    302.08 o 
   1   3   9    12649.11    12876.01    236.85 o 
   2   3   9      199.64      276.32     13.48 o 
   3   3   9     4707.87     4866.14     92.21 o 
   4   3   9     2512.54     2150.16     44.12 o 
   5   3   9      457.19      539.46     21.21 o 
   6   3   9        1.91        3.62     14.62 o 
   7   3   9     1190.93     1224.90     30.93 o 
   8   3   9      750.27      644.38     30.21 o 
   9   3   9        0.25      -22.10     21.61 o 
  -7   4   9     1226.44      984.07     26.73 o 
  -6   4   9     1721.81     1721.28     34.21 o 
  -5   4   9     6271.19     6403.18    117.91 o 
  -4   4   9     4931.40     4831.82     93.45 o 
  -3   4   9     1371.15     1485.41     52.30 o 
  -2   4   9    10005.21     9730.15    179.10 o 
  -1   4   9    12585.14    13277.86    243.78 o 
   0   4   9     6951.35     6932.69    128.86 o 
   1   4   9     1848.24     1617.22     33.95 o 
   2   4   9     2468.58     2476.04     49.42 o 
   3   4   9      258.27      241.43     13.22 o 
   4   4   9      339.36      316.59     31.40 o 
   5   4   9       44.92       76.48     14.79 o 
   6   4   9     1940.04     1935.90     42.46 o 
   7   4   9       45.59       34.38     18.65 o 
   8   4   9     1474.05     1418.85     35.37 o 
   9   4   9     1497.35     1587.78     39.52 o 
  -9   5   9       94.77       96.64     23.13 o 
  -8   5   9      761.47      807.82     22.02 o 
  -7   5   9     1501.07     1433.08     46.14 o 
  -6   5   9     3009.49     2706.47     51.13 o 
  -5   5   9        3.41       12.24      6.90 o 
  -4   5   9      523.46      376.29     17.99 o 
  -3   5   9     3710.06     3211.15     76.02 o 
  -2   5   9      221.80      216.47     13.75 o 
  -1   5   9     1612.15     1455.94     30.98 o 
   0   5   9     1064.18      929.89     37.33 o 
   1   5   9     3320.94     3720.43     71.46 o 
   2   5   9       78.16       60.39     14.77 o 
   3   5   9     1191.48     1042.95     27.31 o 
   4   5   9     1772.81     1655.84     36.33 o 
   5   5   9      490.23      589.83     22.37 o 
   6   5   9     4776.51     4358.37     84.63 o 
   7   5   9     2349.37     2284.84     49.61 o 
   8   5   9      868.18     1001.26     29.99 o 
 -10   6   9      310.51      297.75     14.57 o 
  -9   6   9     1636.97     1689.97     33.85 o 
  -8   6   9      849.74      752.90     27.09 o 
  -7   6   9      485.66      461.10     22.51 o 
  -6   6   9     4050.94     3692.38     69.39 o 
  -5   6   9     9709.11     8736.75    161.02 o 
  -4   6   9      443.38      494.11     15.12 o 
  -3   6   9     4475.89     4720.06    148.59 o 
  -2   6   9     2351.30     2450.54     48.47 o 
  -1   6   9     3334.51     3749.43     71.81 o 
   0   6   9      369.23      542.19     16.80 o 
   1   6   9     2861.86     2974.37     58.44 o 
   2   6   9     2948.20     2786.63     55.26 o 
   3   6   9       36.52       84.02     18.49 o 
   4   6   9     2177.76     2263.55     49.21 o 
   5   6   9     3261.99     3352.67     66.99 o 
   6   6   9      863.79      985.89     28.40 o 
   7   6   9       20.23       44.46     31.29 o 
   8   6   9        1.95       16.70     44.29 o 
 -11   7   9      728.38      691.82     18.50 o 
 -10   7   9      345.74      358.49     23.83 o 
  -9   7   9       14.43       19.69     13.57 o 
  -8   7   9     3739.91     3521.88     67.10 o 
  -7   7   9      793.28      735.85     19.91 o 
  -6   7   9      231.51      239.29     15.94 o 
  -5   7   9      573.27      648.03     25.70 o 
  -4   7   9     2489.46     2180.46     51.59 o 
  -3   7   9      215.14      207.90     12.18 o 
  -2   7   9       54.07       75.14     12.24 o 
  -1   7   9     2895.50     2923.69     51.96 o 
   0   7   9     8529.25     8159.30    151.77 o 
   1   7   9     1041.82      910.73     23.64 o 
   2   7   9     3820.57     3526.79     96.43 o 
   3   7   9      982.49     1051.78     28.30 o 
   4   7   9      257.61      370.43     22.24 o 
   5   7   9      136.49      150.72     19.27 o 
   6   7   9      802.85      845.78     27.74 o 
   7   7   9       34.61       37.96     22.59 o 
 -11   8   9       12.18      -14.03     27.06 o 
 -10   8   9      720.61      655.44     20.92 o 
  -9   8   9     2234.94     2292.76     47.00 o 
  -8   8   9      464.45      500.96     18.42 o 
  -7   8   9       32.68       26.29     13.32 o 
  -6   8   9        3.38       -8.31     10.55 o 
  -5   8   9      419.14      492.21     16.03 o 
  -4   8   9      308.95      320.24     17.25 o 
  -3   8   9      985.13      957.25     24.57 o 
  -2   8   9     2829.13     2619.24     52.49 o 
  -1   8   9     1017.04      938.28     24.45 o 
   0   8   9     7845.81     6809.87    141.21 o 
   1   8   9     5171.25     4870.15     93.37 o 
   2   8   9       65.96      115.20     20.75 o 
   3   8   9     3875.68     3886.01     77.08 o 
   4   8   9      695.40      839.11     27.54 o 
   5   8   9      445.93      435.16     28.97 o 
   6   8   9        3.59       12.21     24.58 o 
 -11   9   9      562.35      551.67     32.52 o 
 -10   9   9      484.13      469.67     40.25 o 
  -9   9   9      199.05      221.18     20.67 o 
  -8   9   9        6.36        5.50     15.37 o 
  -7   9   9       37.29       35.29     24.09 o 
  -6   9   9        1.01       -7.34     13.18 o 
  -5   9   9       22.60       40.20     14.42 o 
  -4   9   9     1609.49     1350.15     31.41 o 
  -3   9   9       50.99       81.87     13.31 o 
  -2   9   9     3733.56     3136.34     73.88 o 
  -1   9   9     5271.59     5011.05    152.96 o 
   0   9   9     5020.37     4892.88     84.50 o 
   1   9   9      315.24      317.02     37.07 o 
   2   9   9      682.41      850.74     26.84 o 
   3   9   9       10.67        9.95     18.99 o 
   4   9   9       36.83       65.89     25.56 o 
   5   9   9      574.62      571.19     25.37 o 
   6   9   9      473.27      589.13     29.21 o 
 -10  10   9      120.80      134.35     18.89 o 
  -9  10   9      539.54      565.65     23.27 o 
  -8  10   9       31.47       20.33     18.61 o 
  -7  10   9      911.78      966.67     27.70 o 
  -6  10   9     1626.64     1469.87     35.17 o 
  -5  10   9      403.80      474.10     19.02 o 
  -4  10   9     1984.67     1915.85     43.02 o 
  -3  10   9     1020.99      989.46     36.89 o 
  -2  10   9       64.22       70.86     15.67 o 
  -1  10   9      287.39      284.78     17.78 o 
   0  10   9     3878.51     3788.51     75.40 o 
   1  10   9     1360.66     1304.41     31.83 o 
   2  10   9       15.04       32.72     21.03 o 
   3  10   9      736.23      765.48     25.43 o 
   4  10   9      477.52      594.11     26.51 o 
   5  10   9       17.76      -12.51     24.28 o 
 -10  11   9       19.95        1.72     21.65 o 
  -9  11   9      257.69      256.98     27.76 o 
  -8  11   9      606.22      536.22     23.52 o 
  -7  11   9       53.77       77.57     19.24 o 
  -6  11   9     4323.27     3776.83    126.01 o 
  -5  11   9     3168.37     2651.45     84.86 o 
  -4  11   9      210.82      269.68     20.17 o 
  -3  11   9     3634.08     3517.48     74.74 o 
  -2  11   9      748.47      800.86     31.19 o 
  -1  11   9     1355.83     1313.32     55.59 o 
   0  11   9      118.56      156.78     25.01 o 
   1  11   9      403.24      374.05     23.13 o 
   2  11   9     1445.14     1644.73     57.33 o 
   3  11   9      575.72      590.31     32.23 o 
   4  11   9      787.49      821.20     30.76 o 
  -9  12   9        0.01       48.41     27.56 o 
  -8  12   9     1347.21     1289.69     40.23 o 
  -7  12   9     1975.40     1858.83     44.94 o 
  -6  12   9      758.14      694.95     28.79 o 
  -5  12   9      119.54      141.79     19.53 o 
  -4  12   9      748.78      695.31     25.14 o 
  -3  12   9       17.54       -8.15     30.27 o 
  -2  12   9       17.60       -4.77     23.49 o 
  -1  12   9      375.25      354.83     23.70 o 
   0  12   9      569.63      630.95     50.82 o 
   1  12   9       13.65       30.30     22.34 o 
   2  12   9      399.51      393.38     36.86 o 
   3  12   9     1870.64     1957.79     87.08 o 
  -9  13   9     1285.12     1500.89     41.24 o 
  -8  13   9      759.58      852.77     34.86 o 
  -7  13   9       26.44       31.04     22.50 o 
  -6  13   9      754.24      588.20     26.37 o 
  -5  13   9      396.77      343.55     21.90 o 
  -4  13   9       44.28       59.40     20.10 o 
  -3  13   9      617.87      716.66     27.18 o 
  -2  13   9     1402.55     1439.21     43.98 o 
  -1  13   9        7.68        3.02     22.53 o 
   0  13   9     3143.27     3109.33     81.25 o 
   1  13   9     1960.43     2001.80     49.98 o 
   2  13   9      821.00      779.89     31.57 o 
  -8  14   9        3.93       -3.69     25.79 o 
  -7  14   9       48.96       21.18     23.01 o 
  -6  14   9        4.71        0.14     22.60 o 
  -5  14   9      500.67      447.90     24.83 o 
  -4  14   9      456.84      537.35     30.95 o 
  -3  14   9      485.63      485.34     26.23 o 
  -2  14   9      384.16      399.82     29.14 o 
  -1  14   9     2019.78     1988.87     69.85 o 
   0  14   9      319.54      224.86     41.47 o 
  -6  15   9      406.35      509.00     27.45 o 
  -5  15   9       11.13       23.78     25.43 o 
  -4  15   9      758.33      791.73     49.71 o 
  -3  15   9     1817.68     1844.92     47.35 o 
  -2  15   9      796.82      707.06     36.29 o 
   2 -18  10      156.66      207.92     28.41 o 
   3 -18  10      717.94      771.03     37.23 o 
   4 -18  10      555.58      505.99     30.68 o 
   5 -18  10      101.96       84.65     32.27 o 
   6 -18  10      126.24      111.82     38.32 o 
   0 -17  10       77.86       46.86     27.55 o 
   1 -17  10      914.87      974.22     47.67 o 
   2 -17  10      659.24      635.11     68.64 o 
   3 -17  10      505.80      578.75     31.49 o 
   4 -17  10       22.88       22.15     26.71 o 
   5 -17  10      362.97      287.36     27.01 o 
   6 -17  10       65.86       44.22     24.61 o 
   7 -17  10        4.18       13.97     24.95 o 
   8 -17  10      481.33      545.55     46.82 o 
  -2 -16  10      148.17      134.21     26.45 o 
  -1 -16  10      897.55      952.78     33.82 o 
   0 -16  10      365.64      378.02     26.23 o 
   1 -16  10       44.97       -5.73     37.12 o 
   2 -16  10       40.30       49.86     26.44 o 
   3 -16  10       30.79       17.52     24.81 o 
   4 -16  10        0.22       36.72     25.29 o 
   5 -16  10       20.08       16.37     30.48 o 
   6 -16  10     1329.12     1312.14     41.72 o 
   7 -16  10     1662.41     1689.55     45.05 o 
   8 -16  10       19.00       16.67     36.13 o 
   9 -16  10     1123.85     1283.20     53.79 o 
  -3 -15  10      627.32      729.63     35.98 o 
  -2 -15  10      619.16      610.60     50.98 o 
  -1 -15  10       33.16       25.96     23.11 o 
   0 -15  10       15.57       22.08     23.63 o 
   1 -15  10      344.16      306.92     29.72 o 
   2 -15  10       25.03       -3.23     23.68 o 
   3 -15  10        7.45       19.72     22.06 o 
   4 -15  10     1179.62     1248.63     37.67 o 
   5 -15  10     7263.41     7200.45    155.10 o 
   6 -15  10      587.46      570.48     27.58 o 
   7 -15  10     1261.45     1272.06     36.32 o 
   8 -15  10      571.85      566.41     36.64 o 
   9 -15  10      290.98      328.86     29.10 o 
  -4 -14  10      481.63      505.86     44.37 o 
  -3 -14  10      462.78      496.87     38.31 o 
  -2 -14  10       50.09       -0.62     30.76 o 
  -1 -14  10      345.43      351.52     37.72 o 
   0 -14  10      178.01      188.80     24.38 o 
   1 -14  10       88.73       82.39     22.34 o 
   2 -14  10      568.94      643.06     54.62 o 
   3 -14  10     1807.84     1949.19     70.57 o 
   4 -14  10      701.23      632.02     27.35 o 
   5 -14  10     3010.63     2805.29     61.49 o 
   6 -14  10      654.40      764.99     28.30 o 
   7 -14  10       73.36       94.98     21.07 o 
   8 -14  10       28.08       25.75     28.58 o 
   9 -14  10       61.05      104.23     23.49 o 
  10 -14  10        7.14       35.74     24.97 o 
  -5 -13  10      101.85       89.82     25.15 o 
  -4 -13  10       18.14      -21.89     68.29 o 
  -3 -13  10       34.25       -9.24     20.50 o 
  -2 -13  10       12.11       31.61     22.59 o 
  -1 -13  10       83.59       48.50     20.06 o 
   0 -13  10     1042.16      957.23     42.00 o 
   1 -13  10     3648.64     3391.49     83.48 o 
   2 -13  10       98.31      125.54     20.29 o 
   3 -13  10      680.22      648.50     26.79 o 
   4 -13  10      458.33      495.19     34.80 o 
   5 -13  10      559.45      702.44     27.04 o 
   6 -13  10      331.30      404.77     23.97 o 
   7 -13  10        2.08      -25.73     26.93 o 
   8 -13  10      383.71      398.31     29.98 o 
   9 -13  10        3.67      -12.40     24.15 o 
  10 -13  10     1125.93     1308.92     39.31 o 
  -6 -12  10       82.88      104.25     25.10 o 
  -5 -12  10      260.11      301.63     24.70 o 
  -4 -12  10        4.70       -8.01     22.52 o 
  -3 -12  10        8.66       11.62     27.67 o 
  -2 -12  10      549.92      585.66     24.86 o 
  -1 -12  10     3751.87     3414.82     70.28 o 
   0 -12  10       12.49       50.24     27.16 o 
   1 -12  10     9692.38     8415.75    159.62 o 
   2 -12  10     1795.71     1685.36     59.84 o 
   3 -12  10      630.54      581.60     21.55 o 
   4 -12  10       53.12       61.41     17.84 o 
   5 -12  10       65.40       80.61     21.70 o 
   6 -12  10      665.69      614.30     46.04 o 
   7 -12  10      157.68      221.03     33.39 o 
   8 -12  10      160.71      250.53     20.93 o 
   9 -12  10      656.36      659.61     26.75 o 
  10 -12  10      702.40      697.22     29.53 o 
  11 -12  10      352.44      316.99     25.35 o 
  -6 -11  10       61.77       55.67     23.80 o 
  -5 -11  10       17.37       -6.93     21.37 o 
  -4 -11  10      913.75      846.86     45.69 o 
  -3 -11  10     1583.54     1559.30     56.93 o 
  -2 -11  10       75.04      125.16     22.23 o 
  -1 -11  10     9603.09     8593.63    161.00 o 
   0 -11  10     5367.75     4857.74    131.94 o 
   1 -11  10     3336.52     3199.97     83.79 o 
   2 -11  10      131.12      167.42     24.83 o 
   3 -11  10      512.48      406.54     74.79 o 
   4 -11  10        8.85        3.69     21.05 o 
   5 -11  10        0.49        3.04     14.86 o 
   6 -11  10     1561.43     1732.47     58.64 o 
   7 -11  10     1265.63     1320.49     34.97 o 
   8 -11  10       21.79       14.59     18.81 o 
   9 -11  10     1134.95     1192.91     33.82 o 
  10 -11  10     2334.20     2290.41     51.88 o 
  11 -11  10     1322.87     1297.97     36.78 o 
  -7 -10  10        2.09       -3.69     24.91 o 
  -6 -10  10     1163.05     1079.25     58.31 o 
  -5 -10  10     5946.66     5109.98    120.79 o 
  -4 -10  10      545.62      399.32     23.79 o 
  -3 -10  10      611.82      586.55     22.09 o 
  -2 -10  10     1751.57     1606.31     45.37 o 
  -1 -10  10     3199.03     3386.32     67.15 o 
   0 -10  10      288.66      341.82     17.69 o 
   1 -10  10       73.88       88.90     32.19 o 
   2 -10  10     1159.92     1115.14     29.08 o 
   3 -10  10      152.29      201.95     27.71 o 
   4 -10  10     2878.53     2502.93     52.36 o 
   5 -10  10     5246.26     4946.37     95.69 o 
   6 -10  10      297.12      323.80     24.02 o 
   7 -10  10     2712.00     2689.05     77.76 o 
   8 -10  10      482.04      410.98     21.43 o 
   9 -10  10      822.11      804.27     26.89 o 
  10 -10  10       50.62       46.78     21.03 o 
  11 -10  10       83.16       84.42     33.18 o 
  -8  -9  10      402.30      488.42     29.10 o 
  -7  -9  10     1317.64     1368.39     46.13 o 
  -6  -9  10      486.64      406.64     40.36 o 
  -5  -9  10     2607.84     2472.29     54.55 o 
  -4  -9  10      358.91      410.05     24.64 o 
  -3  -9  10      553.48      502.89     17.86 o 
  -2  -9  10      141.04      129.76     13.67 o 
  -1  -9  10       75.29      102.75     13.18 o 
   0  -9  10      273.28      302.29     15.29 o 
   1  -9  10      371.45      395.90     24.65 o 
   2  -9  10     3596.30     3479.41     69.18 o 
   3  -9  10     1568.65     1462.74     52.84 o 
   4  -9  10     2773.86     2715.56     55.42 o 
   5  -9  10     3742.73     3458.52     68.91 o 
   6  -9  10     4051.29     3928.39    109.93 o 
   7  -9  10       49.82       80.20     16.16 o 
   8  -9  10      774.43      917.59     37.69 o 
   9  -9  10      351.97      340.66     42.42 o 
  10  -9  10      257.71      257.99     25.83 o 
  11  -9  10       79.61       50.60     21.12 o 
  -8  -8  10       13.12       14.23     34.75 o 
  -7  -8  10     1069.35     1106.81     33.62 o 
  -6  -8  10      536.07      566.48     23.64 o 
  -5  -8  10      536.62      533.04     23.54 o 
  -4  -8  10       50.59       61.11     21.65 o 
  -3  -8  10      389.59      341.80     19.29 o 
  -2  -8  10     1111.85     1123.44     31.22 o 
  -1  -8  10      433.01      417.03     32.36 o 
   0  -8  10     3984.45     3916.21     76.73 o 
   1  -8  10     7627.36     7292.04    171.12 o 
   2  -8  10      371.35      459.49     29.65 o 
   3  -8  10      216.25      159.75     13.62 o 
   4  -8  10    10506.65    10368.81    192.82 o 
   5  -8  10     8782.02     8467.54    158.59 o 
   6  -8  10        3.31        4.87     14.64 o 
   7  -8  10      444.60      436.08     28.96 o 
   8  -8  10     1346.17     1243.26     31.88 o 
   9  -8  10       44.82       79.97     17.80 o 
  10  -8  10      900.03      944.16     34.36 o 
  11  -8  10     1247.20     1253.60     53.14 o 
  -9  -7  10      915.54     1032.20     36.21 o 
  -8  -7  10      426.10      418.67     24.81 o 
  -7  -7  10       81.77       71.26     19.82 o 
  -6  -7  10      269.54      290.00     19.29 o 
  -5  -7  10       83.82       69.28     13.74 o 
  -4  -7  10       15.77        4.97     10.87 o 
  -3  -7  10      160.37      217.90     23.80 o 
  -2  -7  10     3267.16     3237.39    115.82 o 
  -1  -7  10     7768.32     6825.90    128.46 o 
   0  -7  10     3994.30     4552.25     87.33 o 
   1  -7  10     5128.29     5085.14     96.89 o 
   2  -7  10     9070.06     8967.12    167.04 o 
   3  -7  10     2332.25     2393.24     50.57 o 
   4  -7  10        1.34       11.82     12.19 o 
   5  -7  10     3196.98     3188.25     75.82 o 
   6  -7  10     1159.48     1209.24     30.57 o 
   7  -7  10      647.05      689.74     22.68 o 
   8  -7  10      188.78      164.45     16.89 o 
   9  -7  10      720.37      687.76     29.96 o 
  10  -7  10      814.96      815.66     26.73 o 
  11  -7  10      912.14      964.55     30.74 o 
  -9  -6  10      228.65      195.88     25.77 o 
  -8  -6  10       21.02       33.55     19.15 o 
  -7  -6  10        0.19      -22.72     26.53 o 
  -6  -6  10      640.87      549.88     19.79 o 
  -5  -6  10        1.65       -2.37      9.78 o 
  -4  -6  10     2455.03     2246.40     44.59 o 
  -3  -6  10     1411.29     1255.93     31.76 o 
  -2  -6  10      342.28      367.78     25.10 o 
  -1  -6  10     4857.62     5123.86     97.26 o 
   0  -6  10    11724.22    11554.52    213.61 o 
   1  -6  10     4810.69     4647.09     88.62 o 
   2  -6  10     1081.13     1165.90     27.32 o 
   3  -6  10        7.94       52.56     10.82 o 
   4  -6  10      917.88     1163.25     28.19 o 
   5  -6  10        6.95       18.66     13.32 o 
   6  -6  10     1982.85     1923.85     41.55 o 
   7  -6  10      607.04      616.01     45.09 o 
   8  -6  10     1251.31     1129.09     40.99 o 
   9  -6  10      647.67      643.85     23.57 o 
  10  -6  10     3221.78     3025.99     77.82 o 
  11  -6  10     1043.64     1004.23     31.10 o 
  -9  -5  10       64.34       37.02     22.60 o 
  -8  -5  10      406.95      368.54     38.62 o 
  -7  -5  10      141.10      145.91     25.81 o 
  -6  -5  10     1309.46     1204.33     27.40 o 
  -5  -5  10     4333.73     4170.54     78.40 o 
  -4  -5  10     2286.23     2305.42     44.88 o 
  -3  -5  10      157.76      133.45      9.47 o 
  -2  -5  10     8866.10     9065.93    167.95 o 
  -1  -5  10     4740.46     4282.02    103.02 o 
   0  -5  10      111.09      226.91     11.31 o 
   1  -5  10     7785.21     6564.85    154.49 o 
   2  -5  10        7.03        6.84     10.57 o 
   3  -5  10      158.77      204.03     15.77 o 
   4  -5  10      878.57     1009.88     25.49 o 
   5  -5  10     7066.02     6507.24    122.81 o 
   6  -5  10      740.90      624.04     20.67 o 
   7  -5  10     7206.59     6664.89    252.67 o 
   8  -5  10     1090.92      993.57     27.23 o 
   9  -5  10     1239.68     1284.00     45.31 o 
  10  -5  10       65.99       26.67     18.90 o 
  11  -5  10       91.11      127.34     21.69 o 
 -10  -4  10       11.62        3.05     20.32 o 
  -9  -4  10        0.95       13.14     16.15 o 
  -8  -4  10      115.08      136.35     14.26 o 
  -7  -4  10      898.10      963.13     23.74 o 
  -6  -4  10      217.22      260.35     48.21 o 
  -5  -4  10     3029.08     2972.27     56.28 o 
  -4  -4  10     9049.29     9215.03    169.20 o 
  -3  -4  10     2315.21     2257.83     72.75 o 
  -2  -4  10     1121.40     1168.44     25.52 o 
  -1  -4  10     7773.56     6685.87    124.36 o 
   0  -4  10     1835.78     2462.57     48.57 o 
   1  -4  10     1024.06     1432.88     35.18 o 
   2  -4  10     2569.52     2770.59     54.93 o 
   3  -4  10    21396.08    20928.65    384.04 o 
   4  -4  10     3892.88     3622.12     70.70 o 
   5  -4  10     3530.21     3229.54     63.97 o 
   6  -4  10     2599.03     2700.89     54.83 o 
   7  -4  10     2105.02     2041.20     62.98 o 
   8  -4  10      602.34      691.64     23.42 o 
   9  -4  10      604.59      676.18     32.20 o 
  10  -4  10      207.39      216.61     20.28 o 
  11  -4  10       74.22       54.77     20.89 o 
 -10  -3  10      762.79      786.73     58.03 o 
  -9  -3  10      405.39      383.40     19.02 o 
  -8  -3  10        6.34      -13.09     11.64 o 
  -7  -3  10     2212.36     2326.74     45.82 o 
  -6  -3  10     3531.25     3272.55     71.45 o 
  -5  -3  10     7796.11     7314.28    134.60 o 
  -4  -3  10        8.04       22.16      5.41 o 
  -3  -3  10       19.03       36.17      6.46 o 
  -2  -3  10       24.83       33.23      6.89 o 
  -1  -3  10     1157.38     1514.51     35.84 o 
   0  -3  10      289.46      235.36     10.94 o 
   1  -3  10     7421.34     6441.61    120.48 o 
   2  -3  10     5110.91     6028.64    113.50 o 
   3  -3  10       78.22       21.47     10.99 o 
   4  -3  10    11791.74    12320.54    227.90 o 
   5  -3  10     4599.86     4463.05     85.93 o 
   6  -3  10        6.44        1.10     13.70 o 
   7  -3  10     2684.37     2585.47     80.53 o 
   8  -3  10     2500.08     2341.40     50.71 o 
   9  -3  10      295.22      251.80     18.24 o 
  10  -3  10      134.93      151.33     20.37 o 
  11  -3  10       49.90       92.09     26.41 o 
 -10  -2  10      459.09      345.81     29.19 o 
  -9  -2  10      886.11      854.88     33.79 o 
  -8  -2  10      325.63      214.10     17.33 o 
  -7  -2  10       32.75       29.33      6.26 o 
  -6  -2  10        0.35        0.19     19.96 o 
  -5  -2  10     2991.96     2581.77    124.13 o 
  -4  -2  10      796.89      830.80     22.89 o 
  -3  -2  10       97.55      129.36      9.15 o 
  -2  -2  10     2277.45     2600.68     70.38 o 
  -1  -2  10     7348.05     6564.10    121.69 o 
   0  -2  10     1317.01     1252.79     26.77 o 
   1  -2  10     5152.08     4224.02     80.41 o 
   2  -2  10      772.72      977.44     27.53 o 
   3  -2  10    18700.20    18177.06    334.01 o 
   4  -2  10      128.01      118.21     13.05 o 
   5  -2  10      107.72      116.50     13.38 o 
   6  -2  10      830.08      860.88     23.80 o 
   7  -2  10      159.05      166.39     16.65 o 
   8  -2  10      777.00      831.81     25.18 o 
   9  -2  10       44.58       53.30     19.02 o 
  10  -2  10      281.36      316.60     22.86 o 
  -3  -1  10    19513.74    19850.06    364.45 o 
  -2  -1  10     4533.90     5313.63    125.75 o 
  -1  -1  10     5257.99     4254.46     79.82 o 
   0  -1  10     7436.13     8546.97    158.13 o 
   1  -1  10     3702.02     3361.13     68.41 o 
   2  -1  10      380.03      440.00     16.35 o 
   3  -1  10       17.29       19.97     11.61 o 
   4  -1  10     1139.05      987.78     24.76 o 
   5  -1  10      260.91      271.31     15.08 o 
   6  -1  10     1577.75     1568.13     51.11 o 
   7  -1  10      804.99      779.04     23.72 o 
   8  -1  10      538.74      484.22     21.25 o 
   9  -1  10      456.13      445.67     22.33 o 
  10  -1  10     1060.50      995.89     31.40 o 
  -3   0  10       47.67       20.60      3.70 o 
  -2   0  10      735.63      939.48     27.72 o 
  -1   0  10     3547.17     3287.67     62.33 o 
   0   0  10     1939.81     2446.68     47.83 o 
   1   0  10     1847.76     2162.15     43.45 o 
   2   0  10        4.13        0.70      9.94 o 
   3   0  10       39.11       39.23     11.67 o 
   4   0  10       25.01       27.15     18.60 o 
   5   0  10        9.66        8.12     15.85 o 
   6   0  10     2006.57     1565.24     35.63 o 
   7   0  10     2585.90     2320.08     48.97 o 
   8   0  10     4704.09     4331.82     84.68 o 
   9   0  10     2042.09     2052.14     45.79 o 
  10   0  10      339.64      312.52     22.91 o 
  -3   1  10    16841.63    17070.76    441.52 o 
  -2   1  10      379.62      425.02     12.70 o 
  -1   1  10     2171.48     2440.69     47.20 o 
   0   1  10    14962.42    14836.71    272.25 o 
   1   1  10      127.41      199.78     11.73 o 
   2   1  10      306.80      337.88     13.90 o 
   3   1  10      732.21      714.20     32.43 o 
   4   1  10     3772.42     3371.18     65.89 o 
   5   1  10     2719.41     2572.87     52.21 o 
   6   1  10     3826.88     3877.56    129.77 o 
   7   1  10     7912.30     7611.13    142.95 o 
   8   1  10       40.96       20.54     17.29 o 
   9   1  10      297.17      341.61     25.32 o 
  10   1  10      745.91      861.52     30.59 o 
  -4   2  10       80.95       73.39      5.60 o 
  -3   2  10       22.68       18.33      7.33 o 
  -2   2  10        3.58        7.90      6.76 o 
  -1   2  10      203.07      269.04     10.58 o 
   0   2  10     9200.21     9753.67    180.00 o 
   1   2  10     5096.50     5387.89    101.23 o 
   2   2  10    10870.88    10624.40    196.33 o 
   3   2  10      697.35     1046.00     25.22 o 
   4   2  10     4211.14     3968.24     76.58 o 
   6   2  10     1038.81      985.25     69.62 o 
   7   2  10      193.00      207.27     17.96 o 
   8   2  10     1731.01     1739.26     39.81 o 
   9   2  10       34.53       -0.67     20.41 o 
  -5   3  10       69.22       59.64      4.55 o 
  -4   3  10     1180.89      967.77     26.90 o 
  -3   3  10       16.17       20.19      7.01 o 
  -2   3  10      225.43      272.47     10.34 o 
  -1   3  10     5112.34     5374.22    100.36 o 
   0   3  10    11480.16    10810.05    199.15 o 
   1   3  10       69.53       72.34     11.30 o 
   2   3  10     4216.03     4393.54     83.61 o 
   3   3  10     9131.73     8106.60    150.88 o 
   4   3  10      364.47      409.32     27.94 o 
   5   3  10     2578.92     2658.44     53.99 o 
   6   3  10     2151.19     2170.60     46.30 o 
   7   3  10       13.30       25.06     16.51 o 
   8   3  10       79.02       75.38     19.03 o 
   9   3  10       52.59       25.98     21.10 o 
  -6   4  10      741.14      586.78     12.58 o 
  -5   4  10      168.66      195.85      7.47 o 
  -4   4  10       18.07        9.59      7.24 o 
  -3   4  10      659.24      662.93     16.44 o 
  -2   4  10    10130.40     9988.61    221.89 o 
  -1   4  10       57.53       51.25     10.50 o 
   0   4  10     2581.17     2532.19     49.86 o 
   1   4  10     5141.70     4762.70     89.93 o 
   2   4  10        0.54       10.87     11.62 o 
   3   4  10      675.46      762.30     32.01 o 
   4   4  10     4529.31     4086.18     78.81 o 
   5   4  10      364.89      326.18     17.70 o 
   6   4  10     1337.83     1418.03     52.49 o 
   7   4  10      982.42     1103.91     41.09 o 
   8   4  10       81.91       97.17     20.32 o 
  -8   5  10     2072.28     1471.31     40.40 o 
  -7   5  10      120.36      110.44     10.24 o 
  -6   5  10     1276.72     1150.65     29.89 o 
  -5   5  10        1.45       11.74      7.27 o 
  -4   5  10     3204.80     3074.38     60.26 o 
  -3   5  10      736.05     1022.06     33.01 o 
  -2   5  10     4049.49     4300.63     81.27 o 
  -1   5  10     4972.01     4907.63     92.28 o 
   0   5  10     3362.62     3064.13     59.51 o 
   1   5  10     5126.45     4734.51     89.82 o 
   2   5  10     5222.39     4910.14     93.01 o 
   3   5  10      200.62      209.30     14.66 o 
   4   5  10       60.85       57.17     15.38 o 
   5   5  10      173.97      198.99     17.23 o 
   6   5  10      720.74      722.41     23.95 o 
   7   5  10      291.63      344.63     27.54 o 
   8   5  10      222.67      236.90     21.99 o 
  -9   6  10      245.32      138.45     13.16 o 
  -8   6  10      569.57      535.78     28.15 o 
  -7   6  10      585.95      550.54     14.70 o 
  -6   6  10     1519.88     1228.28     31.30 o 
  -5   6  10     2335.49     2278.95     46.69 o 
  -4   6  10     3854.82     3698.37    116.37 o 
  -3   6  10     8340.12     8032.67    164.51 o 
  -2   6  10        0.29       32.68     10.46 o 
  -1   6  10     5023.25     4556.38     86.49 o 
   0   6  10     5027.90     4790.03     90.79 o 
   1   6  10      331.67      404.67     15.78 o 
   2   6  10        3.23      -10.31     12.03 o 
   3   6  10      355.14      352.03     17.84 o 
   4   6  10     1682.70     1686.61     38.45 o 
   5   6  10       32.57       50.14     17.15 o 
   6   6  10     1310.26     1235.43     35.51 o 
   7   6  10     1459.94     1476.18     37.79 o 
 -10   7  10       68.34       59.71      9.94 o 
  -9   7  10       11.35       21.48     10.95 o 
  -8   7  10      364.58      324.77     17.04 o 
  -7   7  10     2096.39     1894.23     90.28 o 
  -6   7  10     3300.48     3330.29     63.89 o 
  -5   7  10     5362.13     4759.50     89.71 o 
  -4   7  10      312.75      349.04     21.59 o 
  -3   7  10      688.83      714.56     26.71 o 
  -2   7  10     5263.96     4916.38     92.98 o 
  -1   7  10      324.77      374.95     14.42 o 
   0   7  10      747.75      800.23     37.29 o 
   1   7  10      345.49      324.30     16.16 o 
   2   7  10      632.56      679.61     37.46 o 
   3   7  10      987.28     1129.82     29.27 o 
   4   7  10     3890.59     3674.33     72.88 o 
   5   7  10     5466.25     5380.80    103.49 o 
   6   7  10       17.37       53.06     20.68 o 
   7   7  10      693.06      599.97     27.42 o 
 -11   8  10       18.12       31.19     11.00 o 
 -10   8  10      150.44      152.87     14.37 o 
  -9   8  10      405.40      407.74     16.81 o 
  -8   8  10     4064.75     4010.61     76.81 o 
  -7   8  10     6722.67     6978.16    135.36 o 
  -6   8  10      916.48      847.11     70.50 o 
  -5   8  10     2472.63     2293.60     48.23 o 
  -4   8  10     4162.54     3888.23     75.26 o 
  -3   8  10      179.78      151.78     18.34 o 
  -2   8  10        3.47       -5.34     14.28 o 
  -1   8  10      309.70      328.83     19.24 o 
   0   8  10     1190.69     1302.87     83.69 o 
   1   8  10      326.62      409.67     28.88 o 
   2   8  10     1976.41     1831.92     46.34 o 
   3   8  10     5622.71     5725.89    109.77 o 
   4   8  10      448.96      383.47     22.44 o 
   5   8  10      350.29      384.88     23.07 o 
   6   8  10     1646.50     1819.48     56.46 o 
 -11   9  10      313.28      269.14     39.75 o 
 -10   9  10      845.84      857.00     37.22 o 
  -9   9  10     1644.52     1649.52     45.61 o 
  -8   9  10       51.89       52.85     16.87 o 
  -7   9  10      211.38      237.00     17.04 o 
  -6   9  10     1905.73     1822.64     56.56 o 
  -5   9  10      273.47      240.01     14.92 o 
  -4   9  10       68.54       77.80     17.73 o 
  -3   9  10      257.91      271.88     17.81 o 
  -2   9  10      626.38      606.39     27.75 o 
  -1   9  10      345.95      460.97     19.43 o 
   0   9  10     1804.26     1514.41     39.96 o 
   1   9  10     5387.18     5293.98     98.95 o 
   2   9  10        0.61      -12.91     18.56 o 
   3   9  10        9.57       29.65     19.45 o 
   4   9  10     1185.45     1304.57     43.60 o 
   5   9  10      170.72      192.89     23.51 o 
 -10  10  10      235.60      187.50     19.71 o 
  -9  10  10      328.53      377.90     21.91 o 
  -8  10  10     1494.85     1606.04     37.64 o 
  -7  10  10       23.68       44.97     16.96 o 
  -6  10  10     1084.72      975.73     31.81 o 
  -5  10  10       99.49      119.31     17.14 o 
  -4  10  10     1497.13     1335.43     45.04 o 
  -3  10  10      932.40      997.56     59.00 o 
  -2  10  10     1706.82     1527.73     94.04 o 
  -1  10  10     5349.48     5086.75     98.38 o 
   0  10  10       47.16       21.54     19.30 o 
   1  10  10     1122.48     1177.48     30.87 o 
   2  10  10     2406.17     2613.13     51.32 o 
   3  10  10       65.26      140.83     20.74 o 
   4  10  10       35.91       57.57     33.26 o 
 -10  11  10      636.57      746.72     28.05 o 
  -9  11  10       37.01       -9.05     21.22 o 
  -8  11  10       56.81       71.30     21.69 o 
  -7  11  10      794.32      740.01     27.02 o 
  -6  11  10      496.17      410.21     25.57 o 
  -5  11  10       42.92       11.53     33.92 o 
  -4  11  10     3532.31     3040.39     63.89 o 
  -3  11  10     5364.27     4776.25    138.62 o 
  -2  11  10        0.81       21.00     18.74 o 
  -1  11  10     1137.83     1153.74     43.26 o 
   0  11  10     7332.57     7461.07    185.54 o 
   1  11  10      645.43      597.82     32.92 o 
   2  11  10        7.96       17.29     23.73 o 
   3  11  10       19.09      -26.09     25.18 o 
   4  11  10      396.22      454.40     36.06 o 
  -9  12  10       19.70       17.59     37.34 o 
  -8  12  10       33.29       63.68     23.95 o 
  -7  12  10      266.16      276.74     23.06 o 
  -6  12  10     1126.95      908.27     29.58 o 
  -4  12  10      370.12      378.39     35.34 o 
  -3  12  10        6.42       22.24     32.66 o 
  -2  12  10     2513.92     2357.54     53.37 o 
  -1  12  10      599.83      499.17     25.48 o 
   0  12  10      287.56      280.87     23.11 o 
   1  12  10       32.52       28.23     23.88 o 
   2  12  10      385.75      397.15     33.30 o 
  -8  13  10      195.46      207.89     24.80 o 
  -7  13  10     1256.26     1244.23     35.82 o 
  -6  13  10       15.82       43.93     28.20 o 
  -5  13  10      311.13      348.44     96.86 o 
  -4  13  10     1135.48     1215.24     42.86 o 
  -3  13  10       60.93       78.96     21.57 o 
  -2  13  10        6.83       30.76     21.45 o 
  -1  13  10       42.75       44.87     24.28 o 
   0  13  10        0.97        7.51     23.01 o 
   1  13  10      154.31      181.36     42.54 o 
  -7  14  10      650.63      501.96     39.48 o 
  -6  14  10     1504.56     1663.37     43.80 o 
  -5  14  10      163.12      170.21     23.63 o 
  -4  14  10       36.14       29.26     22.37 o 
  -3  14  10        8.01       48.76     40.47 o 
  -2  14  10      330.91      358.77     33.57 o 
  -1  14  10      135.46      177.15     26.21 o 
   0  14  10      187.90      244.46     51.28 o 
  -5  15  10        3.43       11.05     25.08 o 
  -4  15  10      368.13      382.64     27.35 o 
   2 -18  11      702.97      675.70     34.69 o 
   3 -18  11      301.00      319.78     36.90 o 
   4 -18  11       36.57       18.27     27.04 o 
   5 -18  11      395.90      340.27     43.29 o 
   6 -18  11     1207.90     1032.98     37.48 o 
   0 -17  11     1508.11     1402.29     43.04 o 
   1 -17  11      322.06      319.82     27.67 o 
   2 -17  11        0.05        1.61     28.62 o 
   3 -17  11      561.73      508.66     29.32 o 
   4 -17  11     1236.32     1251.35     39.84 o 
   5 -17  11      410.40      383.12     28.43 o 
   6 -17  11      203.37      226.10     36.21 o 
   7 -17  11      222.01      210.01     43.96 o 
  -2 -16  11      667.16      714.20     31.56 o 
  -1 -16  11      311.56      398.96     27.74 o 
   0 -16  11      153.07      140.71     24.07 o 
   1 -16  11      663.41      677.51     38.82 o 
   2 -16  11     1710.87     1902.25     47.80 o 
   3 -16  11      395.13      403.62     50.42 o 
   4 -16  11      149.57      108.07     25.08 o 
   5 -16  11      182.40      203.49     31.18 o 
   6 -16  11       64.40       63.57     30.66 o 
   7 -16  11      322.68      290.70     27.22 o 
   8 -16  11     1263.76     1247.99     40.89 o 
  -3 -15  11      248.26      216.11     35.09 o 
  -2 -15  11        3.55       13.60     36.08 o 
  -1 -15  11      677.29      695.83     36.59 o 
   0 -15  11     1693.48     1784.14     41.92 o 
   1 -15  11      563.05      567.83     28.80 o 
   2 -15  11      498.92      474.00     28.09 o 
   3 -15  11      693.98      770.67     59.16 o 
   4 -15  11       99.11      150.36     34.78 o 
   5 -15  11      907.81      954.45     32.12 o 
   6 -15  11     2132.80     2264.47     65.69 o 
   7 -15  11      475.72      505.43     27.93 o 
   8 -15  11       24.05       22.25     31.48 o 
   9 -15  11      180.39      254.44     25.11 o 
  -4 -14  11       32.55       65.90     25.92 o 
  -3 -14  11      483.09      474.99     40.81 o 
  -2 -14  11     1650.20     1717.80     44.31 o 
  -1 -14  11      523.95      635.14     27.09 o 
   0 -14  11      543.81      618.40     41.77 o 
   1 -14  11      129.28      111.68     23.93 o 
   2 -14  11       85.40      148.53     23.88 o 
   3 -14  11        9.35        3.53     35.58 o 
   4 -14  11     1173.99     1202.42     34.81 o 
   5 -14  11       10.30       33.14     20.41 o 
   6 -14  11      252.38      262.25     28.21 o 
   7 -14  11      495.49      561.27     26.19 o 
   8 -14  11     1938.82     1950.03     47.01 o 
   9 -14  11      416.16      459.26     27.19 o 
  10 -14  11        6.09      -19.00     24.39 o 
  -5 -13  11      297.34      327.61     35.03 o 
  -4 -13  11     1113.06     1164.15     62.10 o 
  -3 -13  11      340.82      333.32     36.14 o 
  -2 -13  11      473.64      458.31     38.80 o 
  -1 -13  11      128.24       98.19     21.05 o 
   0 -13  11      519.46      514.92     35.29 o 
   1 -13  11     1147.80     1172.29     35.86 o 
   2 -13  11     1083.87     1007.76     33.19 o 
   3 -13  11      232.43      281.00     48.11 o 
   4 -13  11      163.32      218.24     20.28 o 
   5 -13  11      826.16      855.41     29.57 o 
   6 -13  11     6188.89     5943.55    115.27 o 
   7 -13  11     3213.01     3077.90     64.88 o 
   8 -13  11      542.34      694.18     27.46 o 
   9 -13  11       98.62      119.09     23.15 o 
  10 -13  11      310.07      263.94     25.06 o 
  -6 -12  11      911.20      887.55     33.62 o 
  -5 -12  11      311.17      320.41     24.63 o 
  -4 -12  11      127.08      106.85     97.05 o 
  -3 -12  11      716.49      636.57     49.37 o 
  -2 -12  11       99.80      132.99     26.76 o 
  -1 -12  11     1196.40     1005.51     55.70 o 
   0 -12  11     6909.24     5992.16    294.65 o 
   1 -12  11      277.46      264.25     30.44 o 
   2 -12  11        1.28       10.22     15.10 o 
   3 -12  11      393.55      398.53     38.84 o 
   4 -12  11     4389.96     4316.21    124.67 o 
   5 -12  11      940.70      876.21     27.65 o 
   6 -12  11      510.45      567.74     24.78 o 
   7 -12  11     1346.38     1311.99     34.84 o 
   8 -12  11      139.63      203.01     26.75 o 
   9 -12  11        1.03       20.30     20.03 o 
  10 -12  11      579.11      758.01     29.55 o 
  -6 -11  11      214.88      169.92     50.69 o 
  -5 -11  11      187.15      171.43     37.77 o 
  -4 -11  11       80.99       83.42     21.48 o 
  -3 -11  11       23.43      -13.56     63.87 o 
  -2 -11  11     1043.05     1000.96     77.83 o 
  -1 -11  11      286.03      249.43     17.34 o 
   0 -11  11      385.59      320.47     17.52 o 
   1 -11  11        2.53        0.31     14.77 o 
   2 -11  11     3379.35     3405.95     68.95 o 
   3 -11  11     2410.79     2040.72     44.95 o 
   4 -11  11       87.23       40.49     15.47 o 
   5 -11  11        6.24       10.69     15.94 o 
   6 -11  11       81.43       31.59     17.89 o 
   7 -11  11      392.01      401.96     23.68 o 
   8 -11  11      378.00      484.99     22.91 o 
   9 -11  11     1093.38     1227.67     55.74 o 
  10 -11  11       76.22       54.23     21.44 o 
  11 -11  11      487.05      477.41     25.55 o 
  -7 -10  11      187.97      228.74     26.52 o 
  -6 -10  11       38.28       15.98     23.55 o 
  -5 -10  11      780.97      665.73     35.31 o 
  -4 -10  11      918.61      801.43     48.55 o 
  -3 -10  11      206.44      267.21     34.19 o 
  -2 -10  11        0.10        3.24     14.43 o 
  -1 -10  11        2.97       -7.05     18.34 o 
   0 -10  11     6770.65     6213.49    118.98 o 
   1 -10  11     1276.91     1125.61     31.53 o 
   2 -10  11     2449.04     2281.68     66.73 o 
   3 -10  11     2157.17     2129.64     45.75 o 
   4 -10  11      452.90      417.91     18.34 o 
   5 -10  11      176.48      146.98     15.63 o 
   6 -10  11     1395.93     1330.67     33.43 o 
   7 -10  11      367.30      409.60     22.27 o 
   8 -10  11      882.86      803.29     26.95 o 
   9 -10  11      421.01      577.19     31.78 o 
  10 -10  11     3199.29     2849.19     68.73 o 
  11 -10  11     1436.77     1374.94     37.30 o 
  -7  -9  11      265.54      261.28     25.69 o 
  -6  -9  11     1625.27     1657.08     41.57 o 
  -5  -9  11        1.20      -11.18     28.04 o 
  -4  -9  11      176.53      139.26     28.24 o 
  -3  -9  11      313.84      277.93     14.86 o 
  -2  -9  11     3258.32     3078.00     61.08 o 
  -1  -9  11     1228.84     1145.80     42.84 o 
   0  -9  11     4544.74     4005.59     80.29 o 
   1  -9  11     1103.80     1153.90     29.05 o 
   2  -9  11        5.31       13.42     12.26 o 
   3  -9  11      462.21      592.12     27.33 o 
   4  -9  11     2427.44     2008.43     43.33 o 
   5  -9  11     5205.36     5311.50    102.04 o 
   6  -9  11      228.37      188.19     17.24 o 
   7  -9  11        6.67       19.12     16.46 o 
   8  -9  11     3624.24     3576.31     72.93 o 
   9  -9  11      850.49      801.06     26.48 o 
  10  -9  11      452.46      503.70     27.31 o 
  11  -9  11      532.39      610.00     26.61 o 
  -8  -8  11      955.82      879.86     33.33 o 
  -7  -8  11      286.89      370.57     28.14 o 
  -6  -8  11      242.96      240.23     22.26 o 
  -5  -8  11      656.83      643.67     33.39 o 
  -4  -8  11     3941.36     3846.74     75.26 o 
  -3  -8  11     2153.77     1990.91     37.26 o 
  -2  -8  11     2467.41     2356.12     47.98 o 
  -1  -8  11     1197.41     1168.20     51.01 o 
   0  -8  11       21.84        8.35     11.49 o 
   1  -8  11      118.18       96.47     11.95 o 
   2  -8  11        2.51       72.39     12.32 o 
   3  -8  11       16.34       55.34     12.23 o 
   4  -8  11      312.17      268.86     15.88 o 
   5  -8  11     1679.17     1622.45     37.02 o 
   6  -8  11     5243.72     4614.58    189.95 o 
   7  -8  11     1075.10     1006.89     33.14 o 
   8  -8  11       47.04       54.25     16.75 o 
   9  -8  11      829.35      727.98     25.18 o 
  10  -8  11      617.28      503.64     37.51 o 
  11  -8  11     1155.36     1186.81     34.57 o 
  -9  -7  11       84.27       46.60     26.98 o 
  -8  -7  11       21.54       -2.23     22.15 o 
  -7  -7  11      432.43      439.51     24.49 o 
  -6  -7  11     4948.60     5088.98     98.20 o 
  -5  -7  11      726.09      687.79     28.39 o 
  -4  -7  11       69.92       65.42     10.44 o 
  -3  -7  11     2122.36     2006.22     37.12 o 
  -2  -7  11        3.67      -12.78     10.91 o 
  -1  -7  11      109.37       52.63     17.51 o 
   0  -7  11     2508.92     2546.74     88.40 o 
   1  -7  11     1228.65     1072.48     37.05 o 
   2  -7  11     1341.44     1405.55     69.80 o 
   3  -7  11     2367.66     2239.86     46.44 o 
   4  -7  11    15410.24    15258.96    282.32 o 
   5  -7  11     6773.79     6189.21    140.07 o 
   6  -7  11     2006.60     1919.52     58.80 o 
   7  -7  11        4.17        5.72     17.58 o 
   8  -7  11      602.24      703.40     23.94 o 
   9  -7  11       73.73       40.12     17.84 o 
  10  -7  11      125.07      219.98     20.36 o 
  11  -7  11      277.42      298.14     23.15 o 
  -9  -6  11      119.51      166.39     28.69 o 
  -8  -6  11     1444.18     1441.27     56.65 o 
  -7  -6  11     2699.34     2511.74     53.26 o 
  -6  -6  11      441.37      500.29     19.56 o 
  -5  -6  11        3.65        3.19     10.01 o 
  -4  -6  11      535.97      451.09     22.69 o 
  -3  -6  11      471.10      468.71     21.12 o 
  -2  -6  11        1.26       55.81     17.10 o 
  -1  -6  11     1120.22      947.59     23.38 o 
   0  -6  11        0.43        5.91     10.32 o 
   1  -6  11      826.66      938.56     31.82 o 
   2  -6  11     6956.50     6019.97    113.60 o 
   3  -6  11     3423.55     3171.86     62.67 o 
   4  -6  11     2501.08     2304.79     68.95 o 
   5  -6  11     3847.55     3820.41     75.07 o 
   6  -6  11      126.38      139.01     15.54 o 
   7  -6  11      109.10       81.37     15.72 o 
   8  -6  11       23.36       39.13     16.00 o 
   9  -6  11      790.97      829.72     32.74 o 
  10  -6  11       45.17       33.59     19.63 o 
  11  -6  11      447.98      417.01     23.89 o 
  -9  -5  11      271.04      237.16     19.05 o 
  -8  -5  11      497.95      525.89     19.92 o 
  -7  -5  11     1031.89     1010.90     25.44 o 
  -6  -5  11       72.20       39.50     10.76 o 
  -5  -5  11      174.95      164.97     13.07 o 
  -4  -5  11     2061.78     1784.11     35.59 o 
  -3  -5  11       35.87       58.60     10.55 o 
  -2  -5  11     1382.72     1433.54     30.67 o 
  -1  -5  11      915.79      979.55     22.91 o 
   0  -5  11    23308.37    22495.21    411.90 o 
   1  -5  11     9455.00     8876.33    164.90 o 
   2  -5  11     1015.40      962.40     23.84 o 
   3  -5  11     5499.98     5431.03    103.16 o 
   4  -5  11     3834.70     3693.03     72.14 o 
   5  -5  11     1727.10     1751.64     62.07 o 
   6  -5  11      168.72      200.07     15.34 o 
   7  -5  11       32.60       30.37     15.57 o 
   8  -5  11     1561.09     1468.31     35.14 o 
   9  -5  11      408.29      463.63     21.12 o 
  10  -5  11     2249.74     2210.57     69.84 o 
  11  -5  11      636.74      602.54     35.22 o 
 -10  -4  11        0.80       -0.90     23.16 o 
  -9  -4  11       69.77       52.88     15.51 o 
  -8  -4  11       79.98       73.38     12.50 o 
  -7  -4  11      290.58      270.70     12.56 o 
  -6  -4  11     1093.07      967.32     21.42 o 
  -5  -4  11     4150.54     4027.62     74.99 o 
  -4  -4  11      139.54      135.44     10.22 o 
  -3  -4  11     2149.14     1898.90     37.34 o 
  -2  -4  11     6904.17     6027.94    112.36 o 
  -1  -4  11     9356.91     9091.47    168.07 o 
   0  -4  11     5341.01     5483.79    105.18 o 
   1  -4  11     1723.16     1551.42     33.16 o 
   2  -4  11     2093.19     2248.63     45.97 o 
   3  -4  11     1081.73     1342.55     30.47 o 
   4  -4  11     1108.86     1277.82     29.72 o 
   5  -4  11      339.39      343.27     27.63 o 
   6  -4  11      102.59      163.44     15.45 o 
   7  -4  11      129.91      113.52     16.38 o 
   8  -4  11     2256.67     2152.50     72.21 o 
   9  -4  11     1683.42     1550.11     52.36 o 
  10  -4  11       54.85       73.30     19.96 o 
  11  -4  11      287.56      304.97     23.66 o 
 -10  -3  11      267.93      187.74     50.71 o 
  -9  -3  11        2.46       -8.19     10.83 o 
  -8  -3  11      259.67      290.92     17.90 o 
  -7  -3  11      199.70      168.71      8.90 o 
  -6  -3  11      202.75      145.97      9.08 o 
  -5  -3  11     1478.25     1322.92     38.41 o 
  -4  -3  11    13310.46    12655.08    231.80 o 
  -3  -3  11     3177.09     2923.15     55.63 o 
  -2  -3  11     1009.05      956.98     20.86 o 
  -1  -3  11     1679.05     1601.43     32.58 o 
   0  -3  11     6485.22     6721.16    125.39 o 
   1  -3  11     5022.30     5291.90    102.65 o 
   2  -3  11     2063.47     2481.13     68.59 o 
   3  -3  11     1204.00     1149.22     27.44 o 
   4  -3  11     3101.73     2934.64     58.42 o 
   5  -3  11     5271.29     5270.28    100.63 o 
   6  -3  11     8764.30     8608.62    262.06 o 
   7  -3  11       76.06      119.30     16.49 o 
   8  -3  11       15.69       16.86     16.44 o 
   9  -3  11     3570.45     3270.14     66.34 o 
  10  -3  11     1308.39     1255.25     32.87 o 
  -4  -2  11     2256.05     1846.90     43.97 o 
  -3  -2  11     5038.52     5135.98     95.22 o 
  -2  -2  11     2086.13     2229.66     42.91 o 
  -1  -2  11     4601.08     4915.81     91.88 o 
   0  -2  11      156.01      240.34     10.92 o 
   1  -2  11     1488.16     1323.18     34.44 o 
   2  -2  11      109.63       87.84     13.65 o 
   3  -2  11     2666.21     2632.06     62.79 o 
   4  -2  11    10326.00     9653.68    179.51 o 
   5  -2  11     9430.19     8318.88    155.55 o 
   6  -2  11     2659.31     2471.78     72.21 o 
   7  -2  11     2699.62     2607.30     53.86 o 
   8  -2  11      214.68      227.68     18.47 o 
   9  -2  11      593.45      405.73     39.34 o 
  10  -2  11       13.61       13.86     20.03 o 
  -3  -1  11     1103.60     1365.94     26.36 o 
  -2  -1  11     2196.66     2557.51     48.51 o 
  -1  -1  11     1407.56     1112.07     23.84 o 
   0  -1  11      284.45      409.41     13.73 o 
   1  -1  11       15.43       14.34     13.52 o 
   2  -1  11    27655.17    25985.47    475.55 o 
   3  -1  11     5700.52     4625.55     88.40 o 
   4  -1  11       32.07       83.65     12.63 o 
   5  -1  11     9703.87     8978.63    167.35 o 
   6  -1  11     4912.42     4625.97     89.33 o 
   7  -1  11       57.96       67.06     17.16 o 
   8  -1  11       54.59       26.11     22.41 o 
   9  -1  11       14.83       13.23     18.68 o 
  10  -1  11        1.59      -11.85     20.70 o 
  -3   0  11      864.15      908.52     19.36 o 
  -2   0  11      132.68      138.11      8.36 o 
  -1   0  11        6.25        9.61      7.88 o 
   0   0  11    11986.48    10381.54    191.55 o 
   1   0  11     8816.85     8560.35    158.88 o 
   2   0  11     2679.30     3493.50     67.66 o 
   3   0  11     5359.44     4764.19     90.83 o 
   4   0  11     7402.79     6975.54    142.37 o 
   5   0  11     6474.06     6578.38    124.01 o 
   6   0  11      231.90      262.10     17.97 o 
   7   0  11      613.88      609.93     28.99 o 
   8   0  11      160.64      169.55     18.32 o 
   9   0  11      127.91      177.02     20.71 o 
  10   0  11      381.36      291.18     23.31 o 
  -3   1  11     2631.91     2853.24     61.93 o 
  -2   1  11    26096.41    26299.73    479.98 o 
  -1   1  11     8555.20     8587.81    178.99 o 
   0   1  11       17.24       52.51      9.46 o 
   1   1  11     4723.45     4168.23     97.00 o 
   2   1  11     4143.85     4001.11     76.76 o 
   3   1  11     1385.52     1279.45     40.84 o 
   4   1  11        7.01       11.84     12.61 o 
   5   1  11      212.25      153.58     20.03 o 
   6   1  11        6.51       25.30     15.36 o 
   7   1  11      247.57      242.89     18.05 o 
   8   1  11     6295.10     5516.33    112.75 o 
   9   1  11      661.94      753.08     27.38 o 
  -4   2  11     8638.03     8466.94    183.50 o 
  -3   2  11     5286.85     4684.63    122.06 o 
  -2   2  11     2329.02     3270.37     61.65 o 
  -1   2  11     4426.95     3918.33    104.86 o 
   0   2  11     1790.57     1838.11     44.70 o 
   1   2  11       81.27       53.48     10.58 o 
   2   2  11      705.41     1065.74     25.11 o 
   3   2  11     1252.55     1591.17     34.54 o 
   4   2  11      974.87      842.26     22.82 o 
   5   2  11      362.58      328.07     17.16 o 
   6   2  11     7484.90     6904.22    235.63 o 
   7   2  11     1476.98     1324.35     32.78 o 
   8   2  11      104.08      159.21     22.53 o 
   9   2  11      647.87      686.33     26.50 o 
  -5   3  11     8425.69     6980.68    129.25 o 
  -4   3  11       19.85       62.68      6.99 o 
  -3   3  11     4705.26     4484.98     74.92 o 
  -2   3  11     4037.41     4120.61     77.37 o 
  -1   3  11       38.96       23.35      8.73 o 
   0   3  11     7921.04     7589.18    140.73 o 
   1   3  11      356.36      481.89     16.30 o 
   2   3  11      101.83      144.21     21.53 o 
   3   3  11      172.46      216.78     13.94 o 
   4   3  11     1576.50     1515.61     53.56 o 
   5   3  11     1620.84     1508.33     41.60 o 
   6   3  11      392.60      380.78     19.15 o 
   7   3  11     1538.46     1720.47     39.32 o 
   8   3  11      934.09      919.46     28.37 o 
   9   3  11      542.82      557.09     25.76 o 
  -6   4  11     2413.17     1829.40     34.88 o 
  -5   4  11     8175.10     8035.81    147.82 o 
  -4   4  11     6953.31     6314.30    145.51 o 
  -3   4  11     1241.33     1247.60     32.83 o 
  -2   4  11      725.40     1082.27     24.19 o 
  -1   4  11      419.02      609.20     16.97 o 
   0   4  11      936.83     1091.54     25.38 o 
   1   4  11     2032.49     1972.06     40.36 o 
   2   4  11    12814.06    11644.76    214.91 o 
   4   4  11        7.96       -5.73     14.58 o 
   5   4  11     2455.07     2508.35     52.20 o 
   6   4  11     1501.86     1342.04     45.01 o 
   7   4  11      754.23      787.80     38.00 o 
   8   4  11        2.20       27.11     19.68 o 
  -7   5  11     2367.55     2000.46     54.03 o 
  -6   5  11     4752.60     4407.16    440.31 o 
  -5   5  11     5640.52     5675.18    105.34 o 
  -4   5  11        8.36       17.44      8.76 o 
  -3   5  11     1193.08     1495.46     31.48 o 
  -2   5  11      101.61      140.97     10.84 o 
  -1   5  11     1803.66     1855.60     38.20 o 
   0   5  11    11603.82    10633.73    211.74 o 
   1   5  11     4368.88     4097.96     78.45 o 
   2   5  11        0.16        8.15     12.73 o 
   3   5  11     2075.23     2059.29     43.44 o 
   4   5  11     2435.99     2289.54     47.93 o 
   5   5  11      964.58     1062.50     28.11 o 
   6   5  11      325.30      365.58     20.59 o 
   7   5  11      147.23      183.08     29.03 o 
   8   5  11       12.52       20.98     21.15 o 
  -8   6  11      183.66      145.37     10.15 o 
  -7   6  11       39.04       73.37     16.77 o 
  -6   6  11      187.54      254.01     18.58 o 
  -5   6  11      226.87      179.96     10.45 o 
  -4   6  11      905.27      781.31     31.13 o 
  -3   6  11      132.07      194.66     12.08 o 
  -2   6  11    12754.76    11336.42    187.05 o 
  -1   6  11     4225.85     3785.78     86.01 o 
   0   6  11      301.36      304.95     14.47 o 
   1   6  11     2835.30     2544.46     51.36 o 
   2   6  11     2383.97     2291.76     49.85 o 
   3   6  11      493.74      516.99     20.66 o 
   4   6  11      467.50      595.78     21.80 o 
   5   6  11      169.34      194.08     18.10 o 
   6   6  11       25.01       15.74     20.27 o 
   7   6  11       27.67       23.05     20.80 o 
  -9   7  11      438.67      254.83     11.53 o 
  -8   7  11       15.64       30.55     13.36 o 
  -7   7  11      327.59      353.76     19.11 o 
  -6   7  11        3.50       13.99     11.42 o 
  -5   7  11      282.37      285.77     18.06 o 
  -4   7  11     1286.33     1227.71     46.27 o 
  -3   7  11     2510.15     2233.51     45.21 o 
  -2   7  11        0.19        2.88     11.39 o 
  -1   7  11     2762.88     2514.10     91.58 o 
   0   7  11     2546.25     2496.20     68.78 o 
   1   7  11     1698.72     1655.58     36.98 o 
   2   7  11      138.64      181.00     17.73 o 
   3   7  11      193.54      160.16     17.44 o 
   4   7  11       27.21       26.52     17.40 o 
   5   7  11        9.28       32.74     18.78 o 
   6   7  11     1057.27     1098.40     31.95 o 
 -10   8  11       16.89       -0.07     15.72 o 
  -9   8  11        0.91       14.36     22.63 o 
  -8   8  11       91.79      115.13     12.84 o 
  -7   8  11      198.50      234.68     15.32 o 
  -6   8  11     6357.39     6065.93    114.19 o 
  -5   8  11     1270.32     1123.42     46.91 o 
  -4   8  11        7.63       33.98     12.73 o 
  -3   8  11     1972.61     1785.27     52.37 o 
  -2   8  11     2268.47     2129.02     44.10 o 
  -1   8  11     1677.55     1650.11     38.03 o 
   0   8  11      444.78      388.81     17.46 o 
   1   8  11      200.50      248.37     18.45 o 
   2   8  11       11.02        8.52     18.23 o 
   3   8  11       31.00      -22.91     19.17 o 
   4   8  11     1317.17     1260.60     34.07 o 
   5   8  11      785.70      843.93     28.90 o 
   6   8  11        0.08        6.76     23.23 o 
 -10   9  11        2.28       -9.75     16.60 o 
  -9   9  11      108.10       88.37     15.04 o 
  -8   9  11     5108.60     4981.08     94.76 o 
  -7   9  11     1009.36     1080.51     32.16 o 
  -6   9  11      365.55      347.61     21.11 o 
  -5   9  11     2174.99     2117.21     45.54 o 
  -4   9  11     2225.51     1992.51    152.96 o 
  -3   9  11      468.83      438.96     30.80 o 
  -2   9  11      146.89      167.05     19.08 o 
  -1   9  11      214.65      233.91     18.18 o 
   0   9  11       15.83       13.41     21.80 o 
   1   9  11        4.69       -0.43     19.41 o 
   2   9  11     1277.51     1358.86     43.30 o 
   3   9  11     3294.45     3294.02     77.10 o 
   4   9  11      504.13      573.00     24.81 o 
   5   9  11      969.64      905.16     30.76 o 
 -10  10  11      251.20      229.82     28.20 o 
  -9  10  11      466.48      553.31     23.75 o 
  -8  10  11      129.87      163.47     19.25 o 
  -7  10  11     1435.47     1511.69     36.30 o 
  -6  10  11     1349.97     1117.36     38.81 o 
  -5  10  11      855.06      777.43     33.97 o 
  -4  10  11      398.80      497.87     34.29 o 
  -3  10  11      160.80      154.35     19.16 o 
  -2  10  11       20.93       -7.81     18.05 o 
  -1  10  11        0.81      -10.04     26.86 o 
   0  10  11      980.69     1043.86     38.94 o 
   1  10  11     1882.72     1965.04     43.10 o 
   2  10  11      660.49      664.18     24.77 o 
   3  10  11     1500.04     1552.94     51.97 o 
   4  10  11     1581.61     1432.65     38.55 o 
  -9  11  11      582.29      604.10     37.59 o 
  -8  11  11      760.05      745.16     27.09 o 
  -7  11  11      703.37      620.21     33.06 o 
  -6  11  11      320.42      329.13     38.14 o 
  -5  11  11      187.48      166.39     31.60 o 
  -4  11  11       19.98        1.85     18.57 o 
  -3  11  11       33.43       16.64     26.08 o 
  -2  11  11     1195.47     1220.29     51.65 o 
  -1  11  11     1788.09     1813.17     48.87 o 
   0  11  11       74.30       87.15     35.66 o 
   1  11  11     1184.51     1269.03     35.98 o 
   2  11  11     2096.05     2329.95     48.24 o 
   3  11  11      607.88      566.60     30.09 o 
  -9  12  11      425.97      514.30     33.50 o 
  -8  12  11        0.06       13.76     23.55 o 
  -7  12  11      160.29      138.42     22.02 o 
  -6  12  11       25.99       25.20     21.21 o 
  -5  12  11        7.00      -23.65     21.19 o 
  -4  12  11     1147.73     1087.88     32.52 o 
  -3  12  11     3129.77     2860.14     61.36 o 
  -2  12  11      642.16      640.26     41.56 o 
  -1  12  11     1129.31     1130.94     41.57 o 
   0  12  11     3171.10     3378.51     82.72 o 
   1  12  11      654.05      612.42     30.82 o 
   2  12  11       16.99       20.01     23.75 o 
  -8  13  11        6.98       24.27     24.57 o 
  -7  13  11       27.22       40.49     24.02 o 
  -6  13  11      930.75      915.55     31.10 o 
  -5  13  11      669.21      736.53     37.96 o 
  -4  13  11      395.86      494.25     41.48 o 
  -3  13  11     1433.97     1414.07     44.81 o 
  -2  13  11     2040.11     2201.85     64.61 o 
  -1  13  11      606.90      505.44     38.68 o 
   0  13  11       85.61      101.47     25.50 o 
   1  13  11      304.43      351.26     28.18 o 
  -6  14  11        2.36       -8.51     24.66 o 
  -5  14  11      858.55      857.54     35.74 o 
  -4  14  11     1412.76     1549.00     66.90 o 
  -3  14  11      581.48      499.55     27.23 o 
  -2  14  11       22.90       54.11     24.57 o 
  -1  14  11      281.60      326.16     38.67 o 
   2 -18  12      165.05      206.30     38.16 o 
   3 -18  12       68.73       93.22     29.13 o 
   4 -18  12      372.95      404.78     55.21 o 
   5 -18  12      122.96       87.28     43.85 o 
   0 -17  12      415.03      424.70     27.22 o 
   1 -17  12      142.14      136.10     27.69 o 
   2 -17  12      199.23      154.29     29.43 o 
   3 -17  12      496.37      573.98     43.02 o 
   4 -17  12        0.35      -32.58     40.71 o 
   5 -17  12     2241.16     2142.81     53.45 o 
   6 -17  12      762.33      741.77     31.69 o 
   7 -17  12      119.23      110.33     24.28 o 
  -2 -16  12      163.70      201.79     28.35 o 
  -1 -16  12      154.84      127.73     38.05 o 
   0 -16  12      849.00      832.79     32.91 o 
   1 -16  12      849.75      776.81     33.33 o 
   2 -16  12       58.65       88.65     39.32 o 
   3 -16  12     1757.73     1943.06     57.38 o 
   4 -16  12     1888.08     2066.78     51.59 o 
   5 -16  12        3.11      -13.64     23.71 o 
   6 -16  12      240.16      272.17     26.57 o 
   7 -16  12      196.99      173.70     24.90 o 
   8 -16  12      975.17      997.79     34.86 o 
  -3 -15  12       58.43       18.21     25.07 o 
  -2 -15  12      154.71      111.75     38.40 o 
  -1 -15  12      784.81      864.85     29.45 o 
   0 -15  12        0.12      -39.32     26.22 o 
   1 -15  12     3257.68     3342.19     72.39 o 
   2 -15  12     2111.13     2376.60     93.39 o 
   3 -15  12      110.36       98.23     23.70 o 
   4 -15  12        4.99       17.20     35.45 o 
   5 -15  12      480.01      472.74     48.40 o 
   6 -15  12     1538.98     1492.70     47.60 o 
   7 -15  12       66.80       91.95     23.08 o 
   8 -15  12        5.04      -19.88     23.63 o 
   9 -15  12      178.18      170.80     33.48 o 
  -4 -14  12      290.43      335.10     28.45 o 
  -3 -14  12      435.68      440.52     38.17 o 
  -2 -14  12       34.30       52.39     38.05 o 
  -1 -14  12     3235.97     3066.87     78.11 o 
   0 -14  12     1548.69     1602.31     59.50 o 
   1 -14  12      112.47      152.21     23.49 o 
   2 -14  12        6.83       -1.18     28.43 o 
   3 -14  12       76.69       -3.27     21.47 o 
   4 -14  12      746.66      713.98     42.66 o 
   5 -14  12       36.80       15.14     21.81 o 
   6 -14  12       20.60       28.32     22.14 o 
   7 -14  12      452.30      531.53     25.21 o 
   8 -14  12      429.62      496.09     36.17 o 
   9 -14  12     2132.92     2345.59     54.72 o 
  -5 -13  12       97.79      123.74     25.32 o 
  -4 -13  12        1.26       57.45     22.57 o 
  -3 -13  12     1509.26     1607.85     46.38 o 
  -2 -13  12     1972.26     1907.02    106.61 o 
  -1 -13  12      138.67      129.48     22.64 o 
   0 -13  12      104.90      130.75     21.70 o 
   1 -13  12       42.86       49.48     28.98 o 
   2 -13  12      650.02      585.56     25.92 o 
   3 -13  12      139.66      137.95     31.65 o 
   4 -13  12      685.39      746.25     27.90 o 
   5 -13  12      709.45      773.96     38.73 o 
   6 -13  12       13.60       12.27     21.56 o 
   7 -13  12     8766.32     8570.29    162.53 o 
   8 -13  12     3249.70     3228.92     67.56 o 
   9 -13  12      840.01      765.26     29.85 o 
  10 -13  12       78.35       99.28     23.59 o 
  -5 -12  12     1803.90     1751.40     51.58 o 
  -4 -12  12     1551.23     1532.31     40.56 o 
  -3 -12  12       73.28       70.33     19.86 o 
  -2 -12  12        9.36       35.71     24.86 o 
  -1 -12  12       54.91       23.13     21.20 o 
   0 -12  12     2223.07     2026.94     65.18 o 
   1 -12  12       11.04       10.95     30.06 o 
   2 -12  12      217.01      231.20     24.36 o 
   3 -12  12     4563.60     4608.90    126.40 o 
   4 -12  12      305.30      378.30     22.71 o 
   5 -12  12     2519.35     2422.45     57.37 o 
   6 -12  12     2871.13     2876.30     60.92 o 
   7 -12  12      364.93      370.67     31.99 o 
   8 -12  12      534.90      608.95     26.11 o 
   9 -12  12      712.43      761.44     28.71 o 
  10 -12  12      946.39      941.08     41.84 o 
  -6 -11  12      575.59      559.58     28.62 o 
  -5 -11  12        1.07      -20.20     31.93 o 
  -4 -11  12        4.94       31.02     34.54 o 
  -3 -11  12       70.92       13.86     32.07 o 
  -2 -11  12      592.88      523.18     28.93 o 
  -1 -11  12       15.00       37.16     17.99 o 
   0 -11  12      567.59      447.05     30.69 o 
   1 -11  12      826.54      734.37     34.33 o 
   2 -11  12      597.84      699.71     23.31 o 
   3 -11  12     3570.67     3013.00     77.28 o 
   4 -11  12     1275.30     1312.99     34.61 o 
   5 -11  12      241.93      290.52     24.54 o 
   6 -11  12      925.27      956.67     28.11 o 
   7 -11  12     3545.91     3375.51     69.29 o 
   8 -11  12     2773.07     2613.43     56.36 o 
   9 -11  12      661.82      619.64     42.08 o 
  10 -11  12       66.07       93.04     21.30 o 
  -7 -10  12       91.26      118.19     26.61 o 
  -6 -10  12      211.45      242.74     27.80 o 
  -5 -10  12      425.40      390.01     24.13 o 
  -4 -10  12      603.99      466.51     42.76 o 
  -3 -10  12       91.33       75.34     17.73 o 
  -2 -10  12      125.04      166.80     17.41 o 
  -1 -10  12      779.65      653.25     23.71 o 
   0 -10  12        4.37       14.74     17.55 o 
   1 -10  12     9090.98     8410.37    158.04 o 
   2 -10  12     2050.58     1824.27     40.49 o 
   3 -10  12      865.49      796.67     23.87 o 
   4 -10  12      506.10      547.22     23.90 o 
   5 -10  12      666.39      647.67     33.53 o 
   6 -10  12     5223.66     4628.33     90.80 o 
   7 -10  12       95.28       93.41     21.78 o 
   8 -10  12      990.44     1165.62     31.63 o 
   9 -10  12      723.03      778.33     33.74 o 
  10 -10  12       73.24       71.80     19.85 o 
  11 -10  12     1142.06     1242.81     35.22 o 
  -7  -9  12      167.56      193.89     24.94 o 
  -6  -9  12     1353.78     1179.45     70.42 o 
  -5  -9  12       30.69       37.14     18.43 o 
  -4  -9  12      573.27      601.92     21.89 o 
  -3  -9  12     3916.24     3954.76     82.63 o 
  -2  -9  12      529.24      546.76     26.42 o 
  -1  -9  12     8972.45     8271.82    155.17 o 
   0  -9  12     6544.18     6330.36    120.49 o 
   1  -9  12      302.57      298.43     15.89 o 
   2  -9  12      745.19      733.08     28.11 o 
   3  -9  12      339.76      330.55     16.60 o 
   4  -9  12      818.26      684.09     21.60 o 
   5  -9  12       31.25        5.58     22.51 o 
   6  -9  12        6.25        5.21     16.32 o 
   7  -9  12     1759.77     1937.82     52.67 o 
   8  -9  12      393.12      424.11     20.87 o 
   9  -9  12     2812.19     3028.98     62.83 o 
  10  -9  12     1653.07     1690.61     41.60 o 
  11  -9  12      150.62      208.55     23.71 o 
  -8  -8  12      834.28      758.48     31.72 o 
  -7  -8  12       40.05       63.41     29.50 o 
  -6  -8  12       18.52        8.76     17.66 o 
  -5  -8  12      555.73      625.46     48.37 o 
  -4  -8  12      233.18      296.91     23.09 o 
  -3  -8  12     3115.07     2699.43     48.48 o 
  -2  -8  12     1921.30     1815.20     54.52 o 
  -1  -8  12      279.89      274.78     14.20 o 
   0  -8  12     3161.83     3287.98     71.14 o 
   1  -8  12     2355.28     2253.70     58.79 o 
   2  -8  12      736.62      646.37     29.87 o 
   3  -8  12       16.77       11.68     12.51 o 
   4  -8  12        4.64       15.66     13.31 o 
   5  -8  12      661.55      673.13     21.75 o 
   6  -8  12      372.94      438.55     19.49 o 
   7  -8  12     4059.60     3925.18     77.76 o 
   8  -8  12     1727.19     1619.08     39.26 o 
   9  -8  12      496.31      417.50     32.19 o 
  10  -8  12      184.31      200.46     20.14 o 
  11  -8  12     1177.61     1059.93     32.35 o 
  -8  -7  12        1.49        5.17     21.04 o 
  -7  -7  12      304.31      351.60     30.23 o 
  -6  -7  12        9.95        6.96     16.23 o 
  -5  -7  12     2040.93     1986.48     42.49 o 
  -4  -7  12     1053.61     1118.47     25.72 o 
  -3  -7  12      664.64      661.91     18.84 o 
  -2  -7  12      786.17      696.00     25.50 o 
  -1  -7  12     2448.12     2305.96     47.57 o 
   0  -7  12     7925.15     7826.59    168.67 o 
   1  -7  12       44.44       75.05     11.89 o 
   2  -7  12       58.22      119.21     12.82 o 
   3  -7  12       14.28       28.13     13.57 o 
   4  -7  12      213.05      297.07     15.68 o 
   5  -7  12     7957.97     7092.47    133.86 o 
   6  -7  12     1442.45     1489.35     46.69 o 
   7  -7  12      401.53      424.38     32.34 o 
   8  -7  12       44.55       94.48     17.29 o 
   9  -7  12     1197.99     1265.65     69.69 o 
  10  -7  12     1466.20     1320.31     56.62 o 
  11  -7  12       50.78       70.36     22.28 o 
  -9  -6  12       89.89       87.35     20.00 o 
  -8  -6  12      348.66      385.84     19.21 o 
  -7  -6  12     6888.15     7069.01    135.41 o 
  -6  -6  12     2135.60     2359.07     60.99 o 
  -5  -6  12      181.53      187.16     21.32 o 
  -4  -6  12      417.37      469.17     18.17 o 
  -3  -6  12      359.14      315.96     17.10 o 
  -2  -6  12      657.53      628.66     18.18 o 
  -1  -6  12       59.58       63.65     12.22 o 
   0  -6  12      934.94     1090.05     25.55 o 
   1  -6  12     2205.84     2270.26     46.08 o 
   2  -6  12        0.60        9.52     11.25 o 
   3  -6  12     7227.01     6756.52    127.23 o 
   4  -6  12     6148.48     5577.34    106.25 o 
   5  -6  12      555.92      554.17     26.47 o 
   6  -6  12        1.47       20.59     21.51 o 
   7  -6  12     2053.34     2113.70     50.67 o 
   8  -6  12     4819.95     4299.85     84.20 o 
   9  -6  12        8.81        3.66     18.14 o 
  10  -6  12       17.27       48.54     19.75 o 
  11  -6  12       44.58       42.69     21.16 o 
  -9  -5  12     1641.28     1654.24     37.70 o 
  -8  -5  12     2360.64     2287.58     55.74 o 
  -7  -5  12      253.27      213.39     14.82 o 
  -6  -5  12      834.98      839.03     28.02 o 
  -5  -5  12      563.15      499.21     35.61 o 
  -4  -5  12      744.19      666.46     16.41 o 
  -3  -5  12       12.87       12.59      8.75 o 
  -2  -5  12       84.19      148.02     10.20 o 
  -1  -5  12     2389.20     2341.40     46.66 o 
   0  -5  12       18.28       32.26     12.12 o 
   1  -5  12     9434.51     9063.48    233.51 o 
   2  -5  12     6331.04     5992.55    113.16 o 
   3  -5  12     1593.30     1658.65     36.05 o 
   4  -5  12     1843.11     2031.75     42.78 o 
   5  -5  12     2654.01     2638.73     54.03 o 
   6  -5  12     7264.94     6578.99    177.00 o 
   7  -5  12       24.98       36.19     15.54 o 
   8  -5  12        0.77       32.91     16.26 o 
   9  -5  12      327.82      355.11     24.05 o 
  10  -5  12       87.95      110.20     20.91 o 
  11  -5  12      682.91      660.33     26.90 o 
  -9  -4  12      567.29      361.27     23.46 o 
  -8  -4  12      476.09      387.33     14.23 o 
  -7  -4  12     2919.28     2581.08     49.85 o 
  -6  -4  12     4194.66     3564.78    128.85 o 
  -5  -4  12       22.48       22.35      6.89 o 
  -4  -4  12        2.44       10.66      7.09 o 
  -3  -4  12       12.78       28.49      9.27 o 
  -2  -4  12        4.67       -2.31      7.84 o 
  -1  -4  12     9287.57     8937.31    165.27 o 
   0  -4  12     2465.84     2621.37     51.63 o 
   1  -4  12      180.18      173.59     18.87 o 
   2  -4  12        7.39       21.88     10.77 o 
   3  -4  12     6696.60     6390.48    174.02 o 
   4  -4  12     8353.88     7966.20    220.60 o 
   5  -4  12     1076.35     1005.01     31.43 o 
   6  -4  12       76.40       39.38     20.82 o 
   7  -4  12       21.10       28.61     15.48 o 
   8  -4  12       20.77       25.45     22.90 o 
   9  -4  12     1000.97      967.99     41.30 o 
  10  -4  12     1397.05     1269.98     33.39 o 
  -7  -3  12       40.65        7.11      8.92 o 
  -6  -3  12        0.25       11.88      7.96 o 
  -5  -3  12      472.81      390.10     20.78 o 
  -4  -3  12      289.61      393.61     19.12 o 
  -3  -3  12     6442.86     6046.65    112.09 o 
  -2  -3  12     6143.90     5997.13    111.28 o 
  -1  -3  12      172.12      255.70     10.88 o 
   0  -3  12      540.57      685.46     18.08 o 
   1  -3  12     2805.84     2813.42     55.39 o 
   2  -3  12     6370.92     5760.31    108.80 o 
   3  -3  12      350.62      281.16     14.57 o 
   4  -3  12       21.34       14.21     17.48 o 
   5  -3  12      188.89      217.59     15.52 o 
   6  -3  12     1232.47     1127.49     28.78 o 
   7  -3  12     3743.62     3654.88     84.52 o 
   8  -3  12     3082.03     2846.52     60.26 o 
   9  -3  12     1253.22     1318.35     33.66 o 
  10  -3  12       33.83        8.73     20.26 o 
  -4  -2  12     4933.54     4407.84     82.21 o 
  -3  -2  12     1406.83     1399.31     27.63 o 
  -2  -2  12       32.30       41.69      6.90 o 
  -1  -2  12     2751.72     2817.00     54.20 o 
   0  -2  12    11637.33    11558.93    213.14 o 
   1  -2  12     2537.32     2440.50     48.59 o 
   2  -2  12      881.02     1306.68     34.38 o 
   3  -2  12       26.79       18.69     12.78 o 
   4  -2  12     1638.91     1462.65     33.23 o 
   5  -2  12     2317.36     2429.05     50.23 o 
   6  -2  12      538.51      515.55     29.30 o 
   7  -2  12     2313.07     2379.06     50.44 o 
   8  -2  12      686.34      793.19     25.80 o 
   9  -2  12     1731.76     1477.20     36.48 o 
  10  -2  12     1274.87     1369.84     41.26 o 
  -3  -1  12     5824.57     6196.53    114.13 o 
  -2  -1  12     5848.30     5418.77    100.51 o 
  -1  -1  12     2321.32     2220.76     43.51 o 
   0  -1  12      357.21      582.26     16.64 o 
   1  -1  12      488.41      512.66     16.16 o 
   2  -1  12     1880.12     1469.58     32.02 o 
   3  -1  12      670.57      635.84     19.32 o 
   4  -1  12     5274.64     5352.31    101.83 o 
   5  -1  12     2737.84     2558.41     52.47 o 
   6  -1  12      409.32      420.49     19.34 o 
   7  -1  12     1800.37     1724.52     39.34 o 
   8  -1  12     4099.93     3907.93     77.33 o 
   9  -1  12      142.13      174.37     20.81 o 
  10  -1  12      104.68      128.30     28.70 o 
  -3   0  12      293.12      243.60      8.18 o 
  -2   0  12      938.73     1433.66     40.90 o 
  -1   0  12      346.22      430.10     18.83 o 
   0   0  12       21.02       38.87      9.35 o 
   1   0  12     8255.24     8137.67    151.29 o 
   2   0  12      117.04      127.47     11.80 o 
   3   0  12     8737.25     8522.05    158.85 o 
   4   0  12      149.00      159.47     14.58 o 
   5   0  12     4142.62     3895.41    106.83 o 
   6   0  12     6406.67     5671.75    176.99 o 
   7   0  12      278.39      248.16     26.37 o 
   8   0  12      339.75      358.04     20.94 o 
   9   0  12       78.28       92.23     20.80 o 
  -4   1  12       21.28       38.00      3.99 o 
  -3   1  12       34.33       22.95      5.97 o 
  -2   1  12     1463.32     1246.46     25.53 o 
  -1   1  12     8409.41     8456.46    156.24 o 
   0   1  12     9664.05    11231.52    206.91 o 
   1   1  12     2854.93     2739.84     53.99 o 
   2   1  12     3494.72     3489.17     67.71 o 
   3   1  12       14.51       14.74     12.37 o 
   4   1  12     4555.26     3852.14     75.12 o 
   5   1  12     3117.12     2878.95     58.08 o 
   6   1  12      585.30      583.33     24.41 o 
   7   1  12      746.41      754.44     36.15 o 
   8   1  12       82.51       89.27     18.40 o 
   9   1  12      158.65      279.03     23.44 o 
  -4   2  12     1305.95     1221.32     24.74 o 
  -3   2  12      547.09      542.32     13.37 o 
  -2   2  12      126.53      161.56     11.26 o 
  -1   2  12     2889.71     2909.00     62.44 o 
   0   2  12     4595.16     4834.57     91.11 o 
   1   2  12    12479.13    13387.53    246.38 o 
   2   2  12     1390.30     1223.96     28.00 o 
   3   2  12       62.03       56.31     12.60 o 
   4   2  12      767.85      818.79     42.51 o 
   5   2  12     1789.33     1630.43     36.85 o 
   6   2  12        2.77       -1.63     16.07 o 
   7   2  12     5783.21     5524.31    105.93 o 
   8   2  12     1527.96     1408.50     35.02 o 
   9   2  12      669.93      770.26     27.87 o 
  -5   3  12     2001.29     1763.88     44.96 o 
  -4   3  12     4664.18     5263.51     98.63 o 
  -3   3  12     7338.91     7565.70    139.53 o 
  -2   3  12     3251.04     3309.89     62.82 o 
  -1   3  12    13011.29    13919.05    255.32 o 
   0   3  12    46642.12    44536.19    811.79 o 
   1   3  12       21.96       20.72     11.46 o 
   2   3  12       81.55      109.52     12.27 o 
   3   3  12       57.17       57.67     13.46 o 
   4   3  12      357.30      308.23     19.85 o 
   5   3  12      145.70      142.66     15.97 o 
   6   3  12      936.77      968.02     27.59 o 
   7   3  12     1430.78     1457.25     35.64 o 
   8   3  12       13.60       15.60     19.40 o 
  -6   4  12      357.97      246.61      7.33 o 
  -5   4  12     2326.36     2025.24     44.52 o 
  -4   4  12      119.71      127.22     15.22 o 
  -3   4  12        9.99        4.16     10.38 o 
  -2   4  12     1390.25     1194.37     25.96 o 
  -1   4  12        3.96       -4.33      9.90 o 
   0   4  12      751.84      930.19     22.56 o 
   1   4  12      314.79      269.79     21.94 o 
   2   4  12      235.91      263.04     16.29 o 
   3   4  12      618.72      663.95     21.08 o 
   4   4  12      619.93      584.66     21.56 o 
   5   4  12     2295.75     2271.91     49.24 o 
   6   4  12       56.81       47.17     18.14 o 
   7   4  12     1622.08     1522.64     38.37 o 
   8   4  12     2684.42     2465.25     53.27 o 
  -7   5  12     1729.84     1313.72     60.15 o 
  -6   5  12      379.43      358.24     11.43 o 
  -5   5  12     3625.58     3436.20     65.25 o 
  -4   5  12     3943.56     3521.01     67.53 o 
  -3   5  12       65.62       41.25     10.33 o 
  -2   5  12      101.28      102.94     11.37 o 
  -1   5  12      316.70      261.96     12.98 o 
   0   5  12      217.12      305.87     14.10 o 
   1   5  12     3365.05     3556.06     68.79 o 
   2   5  12      722.18      647.58     36.93 o 
   3   5  12     1567.50     1399.74     32.46 o 
   4   5  12        2.69       14.21     15.69 o 
   5   5  12     4954.48     4823.09     99.72 o 
   6   5  12     4271.54     3877.90     76.73 o 
   7   5  12       44.08       53.39     20.40 o 
  -7   6  12     1541.42     1429.61     29.12 o 
  -6   6  12     5269.52     4643.01     93.38 o 
  -5   6  12     2664.29     2549.78     50.18 o 
  -4   6  12      630.76      714.06     19.60 o 
  -3   6  12       69.66       79.69     12.15 o 
  -2   6  12      193.79      217.89     12.44 o 
  -1   6  12     3495.76     3593.18     69.37 o 
   0   6  12     5185.21     4885.31     92.91 o 
   1   6  12     3989.02     3807.11    105.73 o 
   2   6  12      119.43      137.59     15.16 o 
   3   6  12      756.60      898.34     26.21 o 
   4   6  12     4675.42     4576.84     88.70 o 
   5   6  12      124.61      156.75     19.05 o 
   6   6  12      145.09      174.72     20.95 o 
   7   6  12       65.54       77.15     28.57 o 
  -9   7  12     1341.42      716.09     23.13 o 
  -8   7  12     3349.40     3026.42     69.04 o 
  -7   7  12      216.93      156.04     12.52 o 
  -6   7  12      602.60      628.27     19.44 o 
  -5   7  12     1638.76     1531.41     62.98 o 
  -4   7  12      302.53      255.53     18.71 o 
  -3   7  12      536.48      581.23     27.46 o 
  -2   7  12      636.30      594.53     27.24 o 
  -1   7  12     4066.54     3853.13     74.42 o 
   0   7  12       42.45        3.23     14.04 o 
   1   7  12     4460.39     4448.13     86.18 o 
   2   7  12     3578.73     3677.86    101.31 o 
   3   7  12      177.69      166.69     18.69 o 
   4   7  12       81.35      178.58     23.48 o 
   5   7  12     1076.82     1146.73     32.41 o 
   6   7  12        1.20      -21.54     20.89 o 
 -10   8  12      892.24      528.62     25.08 o 
  -9   8  12      105.65       77.87     13.57 o 
  -8   8  12      256.63      207.94     20.27 o 
  -7   8  12      505.83      580.89     19.90 o 
  -6   8  12        2.20       -5.36     14.37 o 
  -5   8  12      116.13      149.01     32.73 o 
  -4   8  12      503.14      475.20     20.45 o 
  -3   8  12     1333.99     1239.36     38.25 o 
  -2   8  12      138.63      128.64     15.33 o 
  -1   8  12     4485.28     4471.94    130.16 o 
   0   8  12     8448.36     7854.06    147.11 o 
   1   8  12       32.92       41.64     21.02 o 
   2   8  12       33.33       29.67     17.51 o 
   3   8  12       49.31      112.27     19.66 o 
   4   8  12       70.20       46.73     20.04 o 
   5   8  12       19.17      -23.78     30.59 o 
 -10   9  12       78.25       81.88     21.61 o 
  -9   9  12       74.69       90.21     14.92 o 
  -8   9  12       24.89       56.30     16.51 o 
  -7   9  12     4708.24     4753.88     91.14 o 
  -6   9  12      750.05      718.99     33.43 o 
  -5   9  12     1885.38     1968.84     77.66 o 
  -4   9  12        2.64       -9.66     15.98 o 
  -3   9  12      639.90      701.97     23.76 o 
  -2   9  12     3577.04     3408.44     68.84 o 
  -1   9  12       30.66       64.14     19.78 o 
   0   9  12     1186.01     1143.54     34.78 o 
   1   9  12     2547.38     2745.44     68.82 o 
   2   9  12        5.09       26.93     21.00 o 
   3   9  12      172.67      179.54     34.53 o 
   4   9  12      508.00      522.10     25.93 o 
   5   9  12      312.00      371.41     26.25 o 
  -9  10  12      133.83      160.01     18.32 o 
  -8  10  12     1236.52     1142.38     31.19 o 
  -7  10  12     1069.58     1190.09     31.81 o 
  -6  10  12       40.36       37.39     27.02 o 
  -5  10  12     4377.60     3569.12     74.13 o 
  -4  10  12     4175.43     3306.32    130.02 o 
  -3  10  12      149.69      177.19     20.15 o 
  -2  10  12       32.98       26.31     18.35 o 
  -1  10  12     2601.78     2746.02     57.73 o 
   0  10  12      362.00      348.73     23.16 o 
   1  10  12      614.07      663.67     24.97 o 
   2  10  12      870.51      926.45     28.15 o 
   3  10  12     1807.26     1757.94     64.96 o 
   4  10  12        0.07      -14.35     29.34 o 
  -9  11  12      459.33      538.06     25.48 o 
  -8  11  12       12.82       -5.12     22.03 o 
  -7  11  12     1405.98     1141.55     33.05 o 
  -6  11  12     3680.60     2966.20     73.45 o 
  -5  11  12      107.46      101.97     21.82 o 
  -4  11  12       75.80       79.44     28.63 o 
  -3  11  12       62.71       39.27     31.15 o 
  -2  11  12        6.35       23.19     20.25 o 
  -1  11  12      586.21      645.42     49.41 o 
   0  11  12       78.56       34.81     26.13 o 
   1  11  12      708.69      761.38     34.24 o 
   2  11  12       39.37       35.72     23.42 o 
   3  11  12     1134.40     1142.16     34.14 o 
  -8  12  12     2159.08     2275.57     66.47 o 
  -7  12  12       31.08      -16.72     22.27 o 
  -6  12  12      146.54      165.47     22.20 o 
  -5  12  12     1048.24     1070.60     45.25 o 
  -4  12  12       53.83       77.53     21.05 o 
  -3  12  12      147.33      175.83     22.30 o 
  -2  12  12      768.80      855.93     36.08 o 
  -1  12  12      709.38      735.10     28.86 o 
   0  12  12      168.39      151.53     25.73 o 
   1  12  12     1981.34     2073.45     66.95 o 
  -7  13  12       78.04       34.96     25.76 o 
  -6  13  12        0.12      -16.12     22.93 o 
  -5  13  12       22.04       14.90     22.79 o 
  -4  13  12      417.35      363.18     27.79 o 
  -3  13  12     1603.56     1602.56     42.38 o 
  -2  13  12       32.76      -34.96     23.31 o 
  -1  13  12     1955.68     1980.45     63.35 o 
   0  13  12     3678.95     3445.09    100.26 o 
  -5  14  12      261.22      310.12     25.62 o 
  -4  14  12        1.27      -18.46     26.03 o 
  -3  14  12     1027.05     1067.55     66.00 o 
   3 -18  13      315.00      271.01     30.06 o 
   4 -18  13      113.36       95.05     30.86 o 
   0 -17  13      524.60      641.04     31.57 o 
   1 -17  13     1027.40     1019.19     67.56 o 
   2 -17  13       82.48       13.83     26.94 o 
   3 -17  13        0.46        8.48     26.88 o 
   4 -17  13      175.86      167.05     27.47 o 
   5 -17  13       15.71       14.06     29.31 o 
   6 -17  13      264.01      250.34     26.66 o 
   7 -17  13        7.26      -24.28     25.12 o 
  -1 -16  13     1016.75     1030.69     51.84 o 
   0 -16  13      154.60      206.31     25.68 o 
   1 -16  13       25.29       42.44     27.58 o 
   2 -16  13      307.51      309.57     27.99 o 
   3 -16  13      101.51      157.61     45.69 o 
   4 -16  13      870.62      886.27     34.82 o 
   5 -16  13      725.48      717.27     38.48 o 
   6 -16  13      446.09      417.34     27.91 o 
   7 -16  13      285.58      381.49     33.12 o 
   8 -16  13      900.85      915.99     33.31 o 
  -3 -15  13      299.96      279.44     27.56 o 
  -2 -15  13       86.30       22.61     26.90 o 
  -1 -15  13       32.46       24.51     23.92 o 
   0 -15  13      456.95      452.65     27.14 o 
   1 -15  13       23.37       40.65     24.01 o 
   2 -15  13      463.76      410.31     39.92 o 
   3 -15  13      843.60      808.07     46.57 o 
   4 -15  13     2400.79     2248.70     53.08 o 
   5 -15  13      156.31      175.49     31.75 o 
   6 -15  13     2115.90     1976.75     72.54 o 
   7 -15  13     1890.80     1809.27     58.44 o 
   8 -15  13       79.12       58.59     23.86 o 
   9 -15  13       23.92       41.56     35.44 o 
  -4 -14  13       93.14       79.44     26.06 o 
  -3 -14  13        2.47      -21.77     31.88 o 
  -2 -14  13      287.47      303.21     28.79 o 
  -1 -14  13       20.18       25.87     22.23 o 
   0 -14  13     1917.71     1831.07     70.76 o 
   1 -14  13      959.31     1005.81     33.30 o 
   2 -14  13     1473.57     1564.95     64.24 o 
   3 -14  13     1885.28     1858.80     46.65 o 
   4 -14  13     1033.37      941.12     37.23 o 
   5 -14  13     4106.11     4157.28    188.08 o 
   6 -14  13       65.68       38.62     20.35 o 
   7 -14  13      284.62      335.40     25.14 o 
   8 -14  13       42.10        3.04     22.35 o 
   9 -14  13        0.74      -36.10     24.07 o 
  -5 -13  13      122.77      140.55     24.97 o 
  -4 -13  13      134.63      152.99     46.12 o 
  -3 -13  13       97.39      135.89     59.21 o 
  -2 -13  13      456.24      423.54     48.34 o 
  -1 -13  13      850.41      833.53     45.04 o 
   0 -13  13      846.20      768.14     47.78 o 
   1 -13  13      412.50      446.77     41.21 o 
   2 -13  13     1185.95     1289.45     36.28 o 
   3 -13  13     2164.02     2311.66     53.15 o 
   4 -13  13      320.55      374.68     23.59 o 
   5 -13  13       58.94       53.65     18.75 o 
   6 -13  13        4.06      -33.38     24.98 o 
   7 -13  13      630.16      698.81     35.58 o 
   8 -13  13      474.31      434.17     44.27 o 
   9 -13  13      402.16      471.53     26.55 o 
  10 -13  13      789.70      928.55     52.99 o 
  -5 -12  13       19.22       33.36     22.67 o 
  -4 -12  13      704.16      698.53     43.13 o 
  -3 -12  13      651.39      628.12     36.92 o 
  -2 -12  13     1308.84     1213.70     31.90 o 
  -1 -12  13      384.11      396.64     33.81 o 
   0 -12  13     4669.46     4674.03     94.30 o 
   1 -12  13     5413.90     4834.57    138.69 o 
   2 -12  13       47.31       71.09     20.19 o 
   3 -12  13     1408.61     1466.46     51.79 o 
   4 -12  13     1724.01     1560.93     59.18 o 
   5 -12  13       25.58       57.23     19.75 o 
   6 -12  13      752.75      684.52     25.78 o 
   7 -12  13      237.82      275.32     22.50 o 
   8 -12  13      555.84      570.31     26.26 o 
   9 -12  13       50.34       68.05     21.45 o 
  10 -12  13      434.17      479.86     43.02 o 
  -6 -11  13      238.62      246.41     43.22 o 
  -5 -11  13      563.80      556.80     47.33 o 
  -4 -11  13     2025.99     1764.96     60.63 o 
  -3 -11  13     1641.20     1308.01     67.87 o 
  -2 -11  13     1136.70     1093.55     45.52 o 
  -1 -11  13     5255.74     5239.00    247.00 o 
   0 -11  13      290.42      264.40     17.79 o 
   1 -11  13      873.87      910.69     30.18 o 
   2 -11  13      583.14      471.10     26.73 o 
   3 -11  13     1090.68      974.01     42.50 o 
   4 -11  13      186.10      175.44     19.47 o 
   5 -11  13     2285.66     2200.76     48.36 o 
   6 -11  13     3265.39     3229.84     66.37 o 
   7 -11  13      356.72      420.67     22.72 o 
   8 -11  13     2264.17     2531.84     54.96 o 
   9 -11  13     2492.87     2333.68     58.10 o 
  10 -11  13       52.29       43.62     21.15 o 
  -7 -10  13        5.21       36.45     37.09 o 
  -6 -10  13      345.02      359.06     50.62 o 
  -5 -10  13      123.58      120.65     31.20 o 
  -4 -10  13      784.67      715.24     26.98 o 
  -3 -10  13     1956.81     1889.70     43.42 o 
  -2 -10  13       27.12       48.93     28.59 o 
  -1 -10  13      963.23      853.19     27.02 o 
   0 -10  13      285.54      250.22     31.11 o 
   1 -10  13      175.74      166.26     15.03 o 
   2 -10  13      177.33      114.27     14.09 o 
   3 -10  13     1606.06     1505.83     50.77 o 
   4 -10  13     3216.47     3012.23     61.53 o 
   5 -10  13      570.59      538.02     33.92 o 
   6 -10  13     4254.12     4266.90     84.52 o 
   7 -10  13     5237.45     4934.21     96.42 o 
   8 -10  13      159.92      145.92     35.05 o 
   9 -10  13        1.30       34.33     19.43 o 
  10 -10  13       26.09       38.52     20.04 o 
  -7  -9  13      245.53      241.13     25.10 o 
  -6  -9  13     1806.02     1896.34     45.45 o 
  -5  -9  13     3296.01     3323.57     96.85 o 
  -4  -9  13      260.12      332.55     20.44 o 
  -3  -9  13     1252.80     1265.89     41.41 o 
  -2  -9  13      478.51      419.76     24.45 o 
  -1  -9  13      173.84      155.03     19.79 o 
   0  -9  13      516.59      377.81     16.48 o 
   1  -9  13     1154.32     1182.50     48.83 o 
   2  -9  13     3746.00     3607.00     71.32 o 
   3  -9  13     2684.31     2509.19     52.06 o 
   4  -9  13      874.57      985.28     37.76 o 
   5  -9  13     6560.82     6162.37    117.61 o 
   6  -9  13      115.79      100.04     20.81 o 
   7  -9  13       48.22       34.95     19.81 o 
   8  -9  13      123.01       84.09     19.15 o 
   9  -9  13      594.55      473.32     37.83 o 
  10  -9  13      441.35      482.43     23.75 o 
  -8  -8  13      732.94      699.37     34.29 o 
  -7  -8  13     1504.48     1582.24     39.64 o 
  -6  -8  13       36.99       45.77     19.03 o 
  -5  -8  13       44.16       33.09     26.78 o 
  -4  -8  13     1494.10     1365.59     79.49 o 
  -3  -8  13      901.22      768.28     21.57 o 
  -2  -8  13      157.84      139.27     12.97 o 
  -1  -8  13     1072.29     1100.18     27.49 o 
   0  -8  13     3576.12     3532.98    120.53 o 
   1  -8  13      212.19      177.21     13.47 o 
   2  -8  13      950.41      738.15     21.73 o 
   3  -8  13      240.37      218.20     14.60 o 
   4  -8  13      175.48      206.44     22.71 o 
   5  -8  13      545.66      625.36     33.37 o 
   6  -8  13       70.11       58.59     16.66 o 
   7  -8  13      872.44      776.22     25.30 o 
   8  -8  13     2179.16     2039.27     44.87 o 
   9  -8  13      760.67      801.77     26.41 o 
  10  -8  13     1036.65     1024.11     42.22 o 
  11  -8  13      175.21      218.53     22.70 o 
  -8  -7  13       61.07       53.60     19.21 o 
  -7  -7  13      258.46      252.41     20.21 o 
  -6  -7  13        2.75       26.26     16.52 o 
  -5  -7  13        9.71      -19.86     28.09 o 
  -4  -7  13      146.24      120.63     16.13 o 
  -3  -7  13     1371.40     1240.45     41.51 o 
  -2  -7  13     3456.70     3387.97     66.68 o 
  -1  -7  13      199.51      163.80     12.19 o 
   0  -7  13    19847.54    19446.90    357.06 o 
   1  -7  13    11099.21    11111.59    205.73 o 
   2  -7  13      511.77      615.56     19.29 o 
   3  -7  13     1602.35     1852.10     39.93 o 
   4  -7  13      630.61      700.21     24.28 o 
   5  -7  13      402.46      412.41     38.43 o 
   6  -7  13     2310.51     2080.95     44.96 o 
   7  -7  13      607.69      633.98     24.09 o 
   8  -7  13     6571.71     6089.61    116.47 o 
   9  -7  13      682.61      659.63     43.60 o 
  10  -7  13     1005.55     1029.61     30.89 o 
  11  -7  13     1015.80     1026.73     32.71 o 
  -9  -6  13       34.51       42.43     19.18 o 
  -8  -6  13       46.66       37.29     20.53 o 
  -7  -6  13      604.08      560.70     24.81 o 
  -6  -6  13      608.97      543.00     28.99 o 
  -5  -6  13     1894.48     1780.55     37.62 o 
  -4  -6  13     2646.50     2397.28     46.96 o 
  -3  -6  13     2556.26     2466.54     66.41 o 
  -2  -6  13     1121.27      863.83     24.40 o 
  -1  -6  13    11185.42    11157.88    206.04 o 
   0  -6  13      432.96      402.80     14.83 o 
   1  -6  13      698.03      738.00     31.76 o 
   2  -6  13     1727.61     1908.21     40.27 o 
   3  -6  13      184.99      256.22     14.92 o 
   4  -6  13       47.92       79.12     13.60 o 
   5  -6  13        1.61        1.49     14.11 o 
   6  -6  13     7093.94     6702.15    127.16 o 
   7  -6  13     4562.68     4034.98     79.41 o 
   8  -6  13      115.09      134.19     17.58 o 
   9  -6  13     3356.59     3289.21     66.85 o 
  10  -6  13      297.12      306.17     22.76 o 
  -9  -5  13        7.15        3.56     14.82 o 
  -8  -5  13      285.06      262.86     14.33 o 
  -7  -5  13      147.38      166.65     12.19 o 
  -6  -5  13     2529.13     2397.45     46.80 o 
  -5  -5  13      431.26      303.03     11.35 o 
  -4  -5  13      658.31      685.08     16.76 o 
  -3  -5  13      196.67      194.50     16.38 o 
  -2  -5  13      404.94      506.11     22.78 o 
  -1  -5  13      798.43      790.62     19.74 o 
   0  -5  13        7.06       30.47     10.36 o 
   1  -5  13      221.66      279.46     18.15 o 
   2  -5  13        6.91       25.22     12.74 o 
   3  -5  13       52.03       32.38     13.14 o 
   4  -5  13     3616.03     3172.25     63.17 o 
   5  -5  13     3360.84     3355.58     66.82 o 
   6  -5  13     2823.20     2759.22     56.58 o 
   7  -5  13     5042.20     4735.96     98.70 o 
   8  -5  13      950.13      783.51     25.26 o 
   9  -5  13      235.46      194.67     20.00 o 
  10  -5  13      249.35      282.57     23.70 o 
  -8  -4  13      261.59      159.88     14.23 o 
  -7  -4  13      262.43      185.24     28.27 o 
  -6  -4  13     3806.95     3513.59    117.84 o 
  -5  -4  13     5195.51     5008.57    131.39 o 
  -4  -4  13      217.79      191.74      9.10 o 
  -3  -4  13     1494.93     1786.08     55.55 o 
  -2  -4  13     1582.36     1741.97     35.28 o 
  -1  -4  13      248.55      376.39     15.74 o 
   0  -4  13     1200.03     1369.67     29.73 o 
   1  -4  13     1235.37     1779.59     37.30 o 
   2  -4  13     6201.88     5716.81    125.10 o 
   3  -4  13     1271.25      996.04     49.14 o 
   4  -4  13     3458.26     3287.43     65.01 o 
   5  -4  13     6791.31     6241.58    118.43 o 
   6  -4  13      640.74      655.06     22.58 o 
   7  -4  13      377.69      391.58     32.05 o 
   8  -4  13       43.90       61.74     17.06 o 
   9  -4  13       61.33       45.36     18.00 o 
  10  -4  13       28.51       62.27     19.86 o 
  -5  -3  13      412.27      274.53     10.12 o 
  -4  -3  13      562.09      567.86     15.90 o 
  -3  -3  13      149.19      181.01      8.79 o 
  -2  -3  13       21.61       42.06      7.94 o 
  -1  -3  13     1167.03     1767.94     35.81 o 
   0  -3  13     7396.92     6984.81    130.15 o 
   1  -3  13     1458.05     1217.50     38.31 o 
   2  -3  13     5311.68     5218.74     99.07 o 
   3  -3  13    12859.88    11762.48    217.80 o 
   4  -3  13      901.51      875.33     24.08 o 
   5  -3  13      224.77      256.17     20.32 o 
   6  -3  13      276.41      231.00     18.48 o 
   7  -3  13      733.22      646.79     27.06 o 
   8  -3  13      450.83      412.27     20.93 o 
   9  -3  13      518.75      498.22     33.11 o 
  10  -3  13      881.93      771.67     30.40 o 
  -4  -2  13       30.89       22.17      4.57 o 
  -3  -2  13       15.09       15.60      5.90 o 
  -2  -2  13     5419.28     5260.08     97.80 o 
  -1  -2  13     1387.19     1168.55     25.44 o 
   0  -2  13     8500.04     8890.39    164.67 o 
   1  -2  13    14289.96    12698.96    234.17 o 
   2  -2  13     4594.02     4915.40    160.16 o 
   3  -2  13        0.70       22.13     12.53 o 
   4  -2  13      943.73      938.26     38.01 o 
   5  -2  13      373.39      298.56     17.36 o 
   6  -2  13      903.62     1004.64     35.55 o 
   7  -2  13      187.67      195.33     28.24 o 
   8  -2  13     1644.65     1639.32     38.57 o 
   9  -2  13      472.26      541.26     23.72 o 
  10  -2  13      191.84      249.00     34.29 o 
  -3  -1  13     1153.14      919.22     18.94 o 
  -2  -1  13     4988.12     5305.77     98.53 o 
  -1  -1  13    13808.87    12513.72    229.95 o 
   0  -1  13     3082.19     3515.38     67.41 o 
   1  -1  13     1456.79     1596.11     47.65 o 
   2  -1  13     1354.59     1457.53     32.29 o 
   3  -1  13       53.76       26.31     12.14 o 
   4  -1  13      308.01      321.74     16.11 o 
   5  -1  13      182.21      160.89     15.85 o 
   6  -1  13     5617.30     5399.19    103.76 o 
   7  -1  13      337.10      326.45     19.08 o 
   8  -1  13      658.74      755.31     71.77 o 
   9  -1  13     2394.49     2219.85     66.42 o 
  10  -1  13      719.55      641.63     31.69 o 
  -4   0  13     3090.54     2782.15    139.81 o 
  -3   0  13    11232.93    11525.64    211.19 o 
  -2   0  13     4204.18     4696.77     87.59 o 
  -1   0  13     1184.80     1424.87     33.51 o 
   0   0  13     3565.60     3833.97     73.13 o 
   1   0  13      434.38      505.36     16.31 o 
   2   0  13     1766.16     2166.93     44.33 o 
   3   0  13      864.62      771.21     21.67 o 
   4   0  13     1257.64     1317.82     30.85 o 
   5   0  13     1150.70      950.08     25.74 o 
   6   0  13     2085.63     2007.92     47.42 o 
   7   0  13     8325.34     7605.69    143.33 o 
   8   0  13      490.66      422.02     27.03 o 
   9   0  13       46.31       44.82     21.03 o 
  -4   1  13      804.64      695.82     19.74 o 
  -3   1  13        1.52        1.47      6.57 o 
  -2   1  13     1225.53     1272.82     26.32 o 
  -1   1  13      499.99      580.55     15.81 o 
   0   1  13      343.62      531.13     15.78 o 
   1   1  13      113.01      129.22     11.56 o 
   2   1  13     7039.45     6774.32    126.96 o 
   3   1  13      487.49      498.18     17.64 o 
   4   1  13      674.89      806.19     32.21 o 
   5   1  13     4173.25     4063.54    133.57 o 
   6   1  13     2671.72     2473.54     71.66 o 
   7   1  13      262.04      255.91     37.41 o 
   8   1  13      149.04      169.68     20.78 o 
   9   1  13      446.32      439.21     26.15 o 
  -4   2  13      917.41      915.84     26.39 o 
  -3   2  13       95.20       67.65      9.75 o 
  -2   2  13     1579.66     2057.92     40.36 o 
  -1   2  13       70.87       75.96      9.84 o 
   0   2  13    10113.15     9575.38    177.02 o 
   1   2  13     1081.32     1037.58     24.84 o 
   2   2  13      185.38      183.43     13.35 o 
   3   2  13     6763.97     5881.07    111.05 o 
   4   2  13     2032.63     1791.05     38.98 o 
   5   2  13      247.24      310.14     17.28 o 
   6   2  13      405.37      450.93     21.57 o 
   7   2  13     4246.44     3870.86     76.44 o 
   8   2  13      487.49      406.27     27.37 o 
  -5   3  13      369.46      229.31     33.04 o 
  -4   3  13      251.00      254.03     15.55 o 
  -3   3  13      814.85      820.56     19.09 o 
  -2   3  13     6566.82     6572.83    121.87 o 
  -1   3  13     1059.82      981.22     22.80 o 
   0   3  13    10904.08    10664.16    196.72 o 
   1   3  13    11022.64     9138.50    239.94 o 
   2   3  13     2408.87     2350.79     47.74 o 
   3   3  13      440.83      451.10     18.10 o 
   4   3  13     2285.46     2411.69     50.07 o 
   5   3  13       56.82       45.67     17.09 o 
   6   3  13      297.09      328.12     20.33 o 
   7   3  13        0.65       21.72     18.89 o 
   8   3  13      892.42      831.27     38.64 o 
  -6   4  13      719.81      538.04     24.52 o 
  -5   4  13      136.86      155.51     14.94 o 
  -4   4  13     1035.67     1155.74     33.73 o 
  -3   4  13      473.92      495.29     13.69 o 
  -2   4  13      171.17      184.61     11.51 o 
  -1   4  13    10952.22     9546.62    176.25 o 
   0   4  13      596.81      738.02     20.01 o 
   1   4  13       19.87       16.30     12.38 o 
   2   4  13       71.54       42.21     16.14 o 
   3   4  13     7049.77     6054.02    114.48 o 
   4   4  13      200.34      275.78     18.81 o 
   5   4  13       49.43       81.98     17.25 o 
   6   4  13     1852.50     1905.64     42.73 o 
   7   4  13        0.88      -39.00     42.94 o 
   8   4  13      311.79      331.29     22.58 o 
  -7   5  13      116.31       71.24      8.78 o 
  -6   5  13     4766.00     4268.08     79.79 o 
  -4   5  13      603.68      691.36     24.80 o 
  -3   5  13     6006.84     5619.59     94.23 o 
  -2   5  13     2194.98     2168.34     43.64 o 
  -1   5  13        6.80        4.26     10.86 o 
   0   5  13     6248.86     6235.59    116.85 o 
   1   5  13     1685.43     1724.60     37.05 o 
   2   5  13      145.09      128.02     14.64 o 
   3   5  13      718.04      733.84     34.81 o 
   4   5  13      688.53      712.51     26.35 o 
   5   5  13     2261.21     2061.75     44.94 o 
   6   5  13      474.27      468.12     36.37 o 
   7   5  13     1769.50     1556.07     38.55 o 
  -7   6  13      210.82      227.85     11.04 o 
  -6   6  13     1772.92     1715.73     47.96 o 
  -5   6  13     3426.13     3241.05     73.84 o 
  -4   6  13     1671.35     1552.92     45.24 o 
  -3   6  13      423.09      478.55     16.31 o 
  -2   6  13       45.86       25.88     13.13 o 
  -1   6  13     1819.22     1874.43     48.49 o 
   0   6  13       11.27       12.67     12.69 o 
   1   6  13      148.44      117.18     14.48 o 
   2   6  13     1342.27     1424.41     33.79 o 
   3   6  13       13.26       14.36     15.80 o 
   4   6  13      205.64      198.52     35.02 o 
   5   6  13     4042.18     3873.83     77.10 o 
   6   6  13     1212.67     1098.01     32.15 o 
  -8   7  13      638.95      588.87     20.50 o 
  -7   7  13     7112.33     6796.04    126.28 o 
  -6   7  13     2123.62     2304.03     47.37 o 
  -5   7  13      197.33      217.63     16.03 o 
  -4   7  13     2208.09     2311.84     81.62 o 
  -3   7  13     6230.91     5691.93    206.86 o 
  -2   7  13      130.45      130.85     13.70 o 
  -1   7  13      174.77      155.91     14.98 o 
   0   7  13     2425.09     2125.03     45.45 o 
   1   7  13     1498.98     1453.12     47.23 o 
   2   7  13        1.61       -4.22     16.92 o 
   3   7  13     1875.84     1976.85     44.18 o 
   4   7  13     2868.82     2863.51     59.49 o 
   5   7  13      234.68      272.80     23.84 o 
   6   7  13      302.29      312.73     24.01 o 
  -9   8  13     1751.84     1205.37     54.32 o 
  -8   8  13      346.37      307.16     31.87 o 
  -7   8  13      249.58      233.80     19.83 o 
  -6   8  13      395.44      392.57     18.35 o 
  -5   8  13       48.71       41.02     18.40 o 
  -4   8  13      216.91      253.27     40.97 o 
  -3   8  13      700.58      599.65     66.70 o 
  -2   8  13     1340.24     1309.91     38.27 o 
  -1   8  13     1342.25     1250.78     29.59 o 
   0   8  13     2760.55     2921.66     60.15 o 
   1   8  13     3316.26     3116.76     63.85 o 
   2   8  13     1850.20     1833.11     63.80 o 
   3   8  13       73.33      106.73     24.64 o 
   4   8  13     1712.81     1798.76     42.27 o 
   5   8  13      538.68      525.71     25.19 o 
 -10   9  13      516.22      287.42     14.61 o 
  -9   9  13       19.96       40.58     15.24 o 
  -8   9  13      216.26      206.62     17.36 o 
  -7   9  13     3662.32     3703.42     73.15 o 
  -6   9  13      244.35      257.02     18.90 o 
  -5   9  13       56.32       55.57     19.34 o 
  -4   9  13      535.53      460.14     25.39 o 
  -3   9  13       14.50       -1.94     21.20 o 
  -2   9  13        2.88       20.34     19.24 o 
  -1   9  13     3255.66     3061.60     56.75 o 
   0   9  13     1044.21      982.89     27.55 o 
   1   9  13        7.18       17.49     20.96 o 
   2   9  13     1018.36     1158.85     32.78 o 
   3   9  13     1089.34     1250.38     34.67 o 
   4   9  13      367.57      430.31     73.10 o 
  -9  10  13      365.86      309.91     26.70 o 
  -8  10  13      442.52      394.94     31.22 o 
  -7  10  13        2.96       -0.14     19.14 o 
  -6  10  13     1678.47     1542.56     59.37 o 
  -5  10  13     1793.84     1475.32     47.94 o 
  -4  10  13      196.38      144.85     21.39 o 
  -3  10  13     1660.15     1586.51     39.56 o 
  -2  10  13     1711.69     1724.07     41.42 o 
  -1  10  13       11.95       35.68     31.69 o 
   0  10  13     2953.80     3186.81     60.85 o 
   1  10  13     1750.55     1937.55     41.94 o 
   2  10  13      264.05      237.42     25.01 o 
   3  10  13      259.52      244.64     24.59 o 
  -8  11  13      668.58      632.00     27.99 o 
  -7  11  13        2.19      -13.42     24.14 o 
  -6  11  13      387.24      439.17     25.73 o 
  -5  11  13     3397.03     3079.02     65.76 o 
  -4  11  13     2417.20     2262.46     76.11 o 
  -3  11  13       56.86       97.05     37.01 o 
  -2  11  13     1090.22     1003.89     41.20 o 
  -1  11  13     1754.06     1895.90     45.71 o 
   0  11  13        7.86       -3.69     22.35 o 
   1  11  13      151.48      214.59     25.07 o 
   2  11  13      485.77      441.14     27.33 o 
  -8  12  13      299.64      322.61     36.32 o 
  -7  12  13     1494.02     1309.77     36.69 o 
  -6  12  13     1042.68      967.42     44.39 o 
  -5  12  13      184.70      211.14     29.77 o 
  -4  12  13     1586.04     1436.31     39.04 o 
  -3  12  13     1088.35     1099.84     39.23 o 
  -2  12  13      257.04      262.27     48.69 o 
  -1  12  13      175.19      182.71     33.96 o 
   0  12  13       70.17       91.71     25.50 o 
   1  12  13      289.86      408.30     28.49 o 
  -6  13  13      261.41      202.70     25.71 o 
  -5  13  13      482.16      510.72     27.81 o 
  -4  13  13      355.03      394.06     25.35 o 
  -3  13  13      223.14      237.72     36.88 o 
  -2  13  13      435.35      423.16     27.08 o 
  -1  13  13      252.57      315.50     26.89 o 
   1 -17  14       73.74       74.51     29.28 o 
   2 -17  14     1502.16     1337.38     47.56 o 
   3 -17  14      522.63      538.46     38.84 o 
   4 -17  14       71.51       36.46     28.29 o 
   5 -17  14        7.27      -20.37     29.68 o 
   6 -17  14       40.00       82.26     24.99 o 
  -1 -16  14       73.79       71.29     40.50 o 
   0 -16  14      613.73      678.46     31.71 o 
   1 -16  14      306.87      363.39     46.09 o 
   2 -16  14      126.13      140.81     28.02 o 
   3 -16  14       72.34      125.09     24.22 o 
   4 -16  14      247.39      291.17     26.59 o 
   5 -16  14       24.90       20.14     24.80 o 
   6 -16  14        0.39       38.72     34.73 o 
   7 -16  14     1375.59     1519.13    103.74 o 
   8 -16  14      626.61      659.05     37.04 o 
  -2 -15  14     1300.44     1424.49     67.09 o 
  -1 -15  14      271.46      270.13     24.83 o 
   0 -15  14      176.01      218.51     26.65 o 
   1 -15  14        6.83       30.18     28.71 o 
   2 -15  14      306.63      381.22     40.91 o 
   3 -15  14       42.95       32.87     24.55 o 
   4 -15  14       28.52        5.69     34.14 o 
   5 -15  14     1977.43     2059.51     77.71 o 
   6 -15  14     1648.96     1696.94     43.82 o 
   7 -15  14      245.24      328.09     25.75 o 
   8 -15  14      169.28      222.19     25.13 o 
  -3 -14  14      476.84      525.73     45.52 o 
  -2 -14  14      106.17      105.54     25.94 o 
  -1 -14  14        5.28      -25.28     23.41 o 
   0 -14  14      256.01      240.76     24.85 o 
   1 -14  14        0.66        7.84     25.18 o 
   2 -14  14        1.01       24.64     40.43 o 
   3 -14  14     3480.33     3400.44     72.31 o 
   4 -14  14     1714.51     1995.45     62.44 o 
   5 -14  14       19.90       39.19     20.58 o 
   6 -14  14     1229.03     1208.69     35.01 o 
   7 -14  14      391.95      359.49     24.49 o 
   8 -14  14      568.58      607.74     28.79 o 
   9 -14  14       49.63       30.02     24.59 o 
  -4 -13  14       56.60       33.69     25.08 o 
  -3 -13  14       65.52       95.16     22.42 o 
  -2 -13  14      326.87      356.13     41.97 o 
  -1 -13  14        0.03       -3.81     22.02 o 
   0 -13  14       30.83       60.36     33.44 o 
   1 -13  14     2098.27     2144.34     60.63 o 
   2 -13  14     2450.30     2477.35     85.05 o 
   3 -13  14      131.59      156.42     33.75 o 
   4 -13  14     1747.75     1748.86     57.91 o 
   5 -13  14       55.61       62.67     34.14 o 
   6 -13  14      410.39      378.54     23.63 o 
   7 -13  14      758.43      768.29     44.30 o 
   8 -13  14      267.27      226.01     27.13 o 
   9 -13  14        8.95       13.75     24.58 o 
  -5 -12  14        3.30        4.61     24.35 o 
  -4 -12  14      235.21      299.03     23.62 o 
  -3 -12  14       43.45       57.84     22.43 o 
  -2 -12  14        0.40       24.26     20.74 o 
  -1 -12  14     1994.62     1949.69     46.27 o 
   0 -12  14      191.46      262.13     21.48 o 
   1 -12  14     1680.73     1593.92     41.11 o 
   2 -12  14     2479.44     2554.86     62.98 o 
   3 -12  14     2178.60     2226.35     51.04 o 
   4 -12  14      756.63      776.70     34.63 o 
   5 -12  14       61.42       82.24     22.79 o 
   6 -12  14      993.27      956.75     38.41 o 
   7 -12  14       62.45       83.46     19.46 o 
   8 -12  14       60.89       47.70     22.63 o 
   9 -12  14     1094.18     1191.04     34.85 o 
  10 -12  14       60.27       29.81     22.66 o 
  -6 -11  14       34.82       39.44     44.60 o
[truncated: 174,402 more chars]
